# Supplementary material for: Genotypic Diversity Is Associated with Clinical Outcome and Phenotype in Cryptococcal Meningitis across Southern Africa
Source: PLoS Negl Trop Dis. 2015 Jun 25;9(6):e0003847. doi: 10.1371/journal.pntd.0003847 (PMC4482434; doi:10.1371/journal.pntd.0003847)
Supplement: S1 Table — Samples grouped by molecular type, VNI subtype and high frequency MLST type. Values shown are median (range) for continuous variables, and number(percentage) for categoric variables and mortality. P values shown are Kruskal-Wallis scores for continuous data, Chi Square for Boolean data, and Cox’s Proportional Hazard Analysis for survival (for group with lowest p value). (XLSX) [file pntd.0003847.s001.xlsx]

## Sheet: + CD4
		Molecular Type			All	VNI						VNII	VNB	p
	Baseline Patient Characteristics	Age (Years)	Total No		228	173						47	8	0.02
			median		33	32		32				35	30
			range		18 - 62	18 - 55						24 - 62	19 - 42
		Male	Total No		229	174						47	8	0.01
			%		0.41	0.356						0.595	0.5
		CD4 cells/µl	Total No		220	166						46	8	0.4
			median		29	32						28.5	11
			range		0-242	0-242						2-131	2-160%
		Altered Mental Status	Total No		229	174						47	8	0.04
			n		80	42						15	5
			%		0.28	0.24						0.32	0.63
	CSF Characteristics	Baseline White Cell Count (x106/L)	Total No		229	174						47	8	0.2
			median		15	13						25	14
			range		0-1332	0 - 1332						0-273	0-59
		Baseline Fungal Burden (log10 CFU/ml)	Total No		229	174						47	8	0.6
			median		5.19	5.21						5.08	5.14
			range		2.08 - 7.49	2.08 - 7.49						2.30 - 6.72	3.26 - 5.88
		Rate of Clearance (CFU/ml CSF/day)	Total No		205	157						43	5	0.09
			median		-0.45	-0.46						-0.4	-0.74
			range		-1.54 - 0.03	-1.54 - -0.01						-0.84 - -0.03	-0.84 - -0.19
	Deaths	70 days	Total No		226	172						46	8	0.01 a
			Deaths		63	46						12	5
			%		0.28	0.27						0.26	0.62
		365 days	Total No		226	172						46	8	0.003 a
			Deaths		94	68						19	7
			%		0.42	0.4						0.41	0.88
		Subtype				VNI(a)	VNI(b)	VNI(c)
	Baseline Patient Characteristics	Age (Years)	Total No			39	34	100						0.8
			median			33	34	32
			range			23 - 53	18 - 55	19 - 62
		Male	Total No			39	34	101						0.4
			%			0.38	0.38	0.34
		CD4 cells/µl	Total No			35	33	98						0.4
			median			25	40	28.5
			range			2-181	4-142	0-242
		Altered Mental Status	Total No			39	34	101						0.2
			n			10	12	20
			%			0.26	0.35	0.2
	CSF Characteristics	Baseline White Cell Count (x106/L)	Total No			39	34	101						0.5
			median			4	13.5	14
			range			0-809	0-792	0-1332
		Baseline Fungal Burden (log10 CFU/ml)	Total No			39	34	101						0.3
			median			5.41	5.68	5.15
			range			2.08 - 6.89	2.70 - 6.99	2.10 - 7.49
		Rate of Clearance (CFU/ml CSF/day)	Total No			32	30	95						0.2
			median			-0.41	-0.52	-0.46
			range			-1.26 - -0.03	-1.30 - -0.23	-1.54 - -0.01
	Deaths	70 days	Total No			37	34	101						0.3 b
			Deaths			12	9	25
			%			0.32	0.26	0.25
		365 days	Total No			37	34	101						0.3 b
			Deaths			16	15	37
			%			0.43	0.44	0.37
		MLST				ST69	ST23	ST4	ST5	ST32	ST93	ST40
	Baseline Patient Characteristics	Age (Years)	Total No			33	18	9	27	16	32	31		0.03
			median			32	32.5	38	31	37.5	31	36
			range			23 - 53	25-55	29-48	23-47	23-53	22-51	24-53
		Male	Total No			33	18	9	27	17	32	31		0.1
			%			0.364	0.333	0.333	0.444	0.235	0.375	0.645
		CD4 cells/µl	Total No			29	17	9	26	17	30	30		0.1
			median			21	45	42	38.5	53	21	28.5
			range			2-145	4-140	14-97	1-154	4-163	0-242	2-120
		Altered Mental Status	Total No			33	18	9	27	17	32	31		0.1
			n			7	9	2	9	3	4	8
			%			0.21	0.5	0.22	0.33	0.18	0.13	0.26
	CSF Characteristics	Baseline White Cell Count (x106/L)	Total No			33	18	9	27	17	32	31		0.2
			median			1	19.5	20	7	20	2	25
			range			0-809	0-792	0-1215	0-1332	0-93	0-280	0-236
		Baseline Fungal Burden (log10 CFU/ml)	Total No			33	18	9	27	17	32	31		0.2
			median			5.52	5.69	5.36	5.08	4.08	5.24	5.37
			range			2.08 - 6.89	2.70 - 6.99	3.59 - 6.53	2.94 - 7.49	2.18 - 6.34	2.28 - 6.79	2.30 - 6.72
		Rate of Clearance (CFU/ml CSF/day)	Total No			27	16	9	25	15	31	28		0.0001
			median			-0.42	-0.49	-0.38	-0.59	-0.48	-0.32	-0.41
			range			-1.26 - -0.03	-1.30 - -0.23	-0.88 - -0.12	-1.54 - 0.01	-1.34 - -0.09	-0.64 - -0.07	-0.84 - 0.03
	Deaths	70 days	Total No			31	18	9	26	17	33	30		0.2 c
			Deaths			9	5	1	6	7	9	10
			%			0.29	0.28	0.11	0.23	0.41	0.27	0.33
		365 days	Total No			31	18	9	26	17	33	30		0.08 c
			Deaths			13	7	3	7	13	10	13
			%			0.42	0.39	0.33	0.27	0.76	0.3	0.43
	a,b,c For Cox Regression Analysis, lowest p value aVNB, bVNI(c), cST32
