# Supplementary material for: Genotypic Diversity Is Associated with Clinical Outcome and Phenotype in Cryptococcal Meningitis across Southern Africa
Source: PLoS Negl Trop Dis. 2015 Jun 25;9(6):e0003847. doi: 10.1371/journal.pntd.0003847 (PMC4482434; doi:10.1371/journal.pntd.0003847)
Supplement: S2 File — Anonymised Spatial Distance matrix representation of patient address data between isolates (along top row and far left column) used in analysis, in tab-delimited format. (TXT) [file pntd.0003847.s003.txt]

	221	426	226	222	114	450	115	482	233	416	146	202	413	125	414	129	104	203	318	255	405	402	207	225	231	439	135	126	245	464	253	262	139	208	235	241	418	436	406	140	215	141	213	227	251	412	461	223	258
221	0	0.032985679	0.109549861	0.04847518	0.085870292	0.072173966	0.10630182	0.107610244	0.106822426	0.01565408	0.002274965	0.002765339	0.010631164	0.011231781	0.098560558	0.012614785	0.020085423	0.075604036	0.030911123	0.019984371	0.084175836	0.04866997	0.077552335	0.041056009	0.077686457	0.100222404	0.103546535	0.079161419	0.078287227	0.080320441	0.098809422	0.086653234	0.095428241	0.104564402	0.097458505	0.103594443	0.116439367	0.112130018	0.000859596	0.003090086	0.075604036	0.084601486	0.076077908	0.07930139	0.001783929	0.002695945	0.006759585	0.011099667	0.109549861
426	0.032985679	0	0.077248318	0.027283686	0.058719487	0.049469757	0.079440919	0.080565639	0.074652744	0.048595624	0.035242097	0.035517608	0.040952751	0.041210623	0.065579912	0.042348288	0.05017124	0.042943114	0.013929459	0.046462505	0.052903821	0.029195441	0.047873278	0.031683321	0.049215706	0.070687533	0.074168164	0.05447832	0.053878145	0.0562419	0.071188955	0.061546994	0.068510021	0.076503744	0.071278836	0.077934332	0.089288033	0.086686008	0.033840529	0.035172064	0.042943114	0.052668558	0.044996015	0.055202474	0.034750456	0.034061945	0.039024248	0.041174924	0.077248318
226	0.109549861	0.077248318	0	0.067544846	0.03842929	0.055030964	0.037888694	0.037268277	0.038464533	0.125160499	0.111823153	0.111841239	0.115677875	0.115736497	0.019622174	0.11659032	0.123643371	0.034461122	0.080115937	0.118139555	0.026604176	0.069179461	0.035888705	0.082077892	0.03870698	0.023948028	0.024413681	0.048071426	0.049067251	0.049425887	0.033738774	0.045014487	0.037087315	0.03165601	0.040072388	0.042871945	0.039616922	0.04618884	0.110376858	0.111279919	0.034461122	0.025091676	0.034430053	0.049619794	0.111333428	0.110124082	0.11488026	0.11575211	0
222	0.04847518	0.027283686	0.067544846	0	0.037796279	0.023960777	0.057924448	0.059263566	0.078860224	0.062788131	0.050545299	0.050024112	0.051420503	0.051291217	0.062795885	0.051841936	0.05794988	0.038860319	0.018319121	0.05178077	0.04094617	0.002694587	0.032091901	0.014849419	0.030808311	0.053369098	0.056459469	0.030687342	0.029822419	0.031899005	0.05071672	0.038178264	0.047138942	0.056588171	0.049017463	0.055119601	0.068073471	0.06367306	0.049148761	0.049134853	0.038860319	0.043153041	0.033372847	0.030870654	0.050110201	0.048023376	0.052006455	0.051351901	0.067544846
114	0.085870292	0.058719487	0.03842929	0.037796279	0	0.017818246	0.02075617	0.02194505	0.066361341	0.100509909	0.088009191	0.087584955	0.089215579	0.089081207	0.044677173	0.089612336	0.095517983	0.032013531	0.055018098	0.089133807	0.019588756	0.038291214	0.013913625	0.049970115	0.010200052	0.017211456	0.019635222	0.009962189	0.011041215	0.011028361	0.01294639	0.007552365	0.009794845	0.018791964	0.012765492	0.0195653	0.030755606	0.028236129	0.086585558	0.086743444	0.032013531	0.024286975	0.020618296	0.011325634	0.087557803	0.08561437	0.089733416	0.089143455	0.03842929
450	0.072173966	0.049469757	0.055030964	0.023960777	0.017818246	0	0.035381557	0.036825749	0.07773092	0.085992274	0.074181633	0.073566714	0.0741701	0.07395581	0.057461154	0.074337754	0.079668025	0.038383546	0.042268181	0.073043048	0.031435599	0.02350545	0.02168222	0.033523775	0.017301734	0.035028942	0.037378433	0.008151648	0.007059878	0.008462371	0.029474923	0.015183299	0.025335547	0.035417795	0.026300896	0.03180489	0.045420327	0.04011047	0.072813583	0.072621985	0.038383546	0.035613721	0.027529314	0.007553004	0.073762082	0.071539894	0.075251879	0.074036657	0.055030964
115	0.10630182	0.079440919	0.037888694	0.057924448	0.02075617	0.035381557	0	0.001514736	0.073899412	0.120700022	0.108409093	0.107927537	0.109152596	0.108977361	0.052041672	0.109429358	0.114972976	0.048154729	0.07555799	0.108395277	0.033614595	0.05809851	0.032840938	0.068889417	0.030395164	0.015735198	0.013799713	0.027541803	0.02853793	0.026926361	0.00869126	0.020199717	0.010972851	0.006405599	0.009080663	0.005866911	0.01014963	0.009397692	0.106998116	0.107051494	0.048154729	0.037491578	0.038349127	0.027832519	0.107965739	0.1059352	0.109919572	0.109049304	0.037888694
482	0.107610244	0.080565639	0.037268277	0.059263566	0.02194505	0.036825749	0.001514736	0	0.073637124	0.122047401	0.109723481	0.109251482	0.110527159	0.11035587	0.051862496	0.110815235	0.116387813	0.048695292	0.076839637	0.109821343	0.034111705	0.05946864	0.033737951	0.070322344	0.031444278	0.015708769	0.01348017	0.028951604	0.029956542	0.028376337	0.009545463	0.021642512	0.012205601	0.006240456	0.010532381	0.007211531	0.00883424	0.009363773	0.108310092	0.108380703	0.048695292	0.037877734	0.039093706	0.029273974	0.109278653	0.107262312	0.11126617	0.110426895	0.037268277
233	0.106822426	0.074652744	0.038464533	0.078860224	0.066361341	0.07773092	0.073899412	0.073637124	0	0.121955307	0.108985786	0.109507466	0.115529997	0.11581629	0.02208628	0.116978661	0.124822128	0.040683077	0.083627344	0.120936251	0.047166393	0.081322091	0.056178625	0.093218481	0.060863608	0.058304307	0.06015725	0.07355372	0.074209493	0.075631816	0.067564543	0.07391104	0.069569041	0.067500503	0.073293393	0.077888873	0.077474483	0.082954756	0.107679348	0.109331531	0.040683077	0.042575006	0.050276555	0.075340775	0.108508037	0.108276747	0.113249727	0.115773799	0.038464533
416	0.01565408	0.048595624	0.125160499	0.062788131	0.100509909	0.085992274	0.120700022	0.122047401	0.121955307	0	0.013381341	0.013327807	0.012463944	0.012909629	0.11417466	0.013160211	0.014142075	0.09125677	0.045953839	0.019395679	0.099654903	0.062656493	0.092780243	0.053438519	0.092683188	0.115307602	0.118582372	0.093312413	0.092387774	0.094306813	0.113453064	0.10079718	0.109925788	0.119279625	0.111752618	0.117696112	0.130849605	0.126099216	0.014812188	0.013968212	0.09125677	0.100179318	0.09154894	0.093310193	0.013873698	0.01512636	0.010781679	0.012775122	0.125160499
146	0.002274965	0.035242097	0.111823153	0.050545299	0.088009191	0.074181633	0.108409093	0.109723481	0.108985786	0.013381341	0	0.001476072	0.00950419	0.010165004	0.100820097	0.011518283	0.018603713	0.077878226	0.033089622	0.019208359	0.086434323	0.050685892	0.079776251	0.042783117	0.079876799	0.102428388	0.105745854	0.081224108	0.080341793	0.082358267	0.100951463	0.088717558	0.097548061	0.106717799	0.099548489	0.10565719	0.118550107	0.114175045	0.001453984	0.002557253	0.077878226	0.086871545	0.078335044	0.081342238	0.000492443	0.003084049	0.005122602	0.010013553	0.111823153
202	0.002765339	0.035517608	0.111841239	0.050024112	0.087584955	0.073566714	0.107927537	0.109251482	0.109507466	0.013327807	0.001476072	0	0.008147665	0.008791797	0.10106405	0.010158966	0.017423648	0.077994399	0.032772214	0.017781663	0.086335939	0.050091604	0.079546251	0.041909129	0.079558879	0.1021446	0.105444822	0.080680166	0.079786686	0.081779925	0.100530674	0.088174258	0.097088823	0.106317465	0.099041068	0.105108736	0.11807294	0.113600889	0.00196952	0.001170175	0.077994399	0.086852779	0.07823117	0.080768178	0.001606758	0.002044335	0.004009132	0.008645775	0.111841239
413	0.010631164	0.040952751	0.115677875	0.051420503	0.089215579	0.0741701	0.109152596	0.110527159	0.115529997	0.012463944	0.00950419	0.008147665	0	0.00070675	0.105960199	0.002014133	0.0096701	0.08239903	0.035634635	0.009847783	0.089688054	0.051059731	0.082264694	0.041237294	0.081813848	0.104483775	0.107680862	0.081660879	0.080706943	0.082550844	0.10212632	0.089118863	0.098480326	0.108007488	0.100148089	0.105953567	0.119293221	0.114266071	0.009999922	0.007541197	0.08239903	0.09059068	0.08159435	0.081570414	0.009743084	0.008179283	0.004694581	0.000534869	0.115677875
125	0.011231781	0.041210623	0.115736497	0.051291217	0.089081207	0.07395581	0.108977361	0.11035587	0.11581629	0.012909629	0.010165004	0.008791797	0.00070675	0	0.106126385	0.001383796	0.009227166	0.082522717	0.035660604	0.009147619	0.089707926	0.050894404	0.082229314	0.040950317	0.081737165	0.104406534	0.107593595	0.081474339	0.080515769	0.082346371	0.101984631	0.088926212	0.098322237	0.107872326	0.099965366	0.105747248	0.119115238	0.114042828	0.01062044	0.008145358	0.082522717	0.090646633	0.081618493	0.081368984	0.010392339	0.008734818	0.005397566	0.000175411	0.115736497
414	0.098560558	0.065579912	0.019622174	0.062795885	0.044677173	0.057461154	0.052041672	0.051862496	0.02208628	0.11417466	0.100820097	0.10106405	0.105960199	0.106126385	0	0.107137393	0.114657196	0.024272379	0.071465614	0.109868006	0.026117209	0.064975012	0.035804455	0.077619845	0.040214794	0.036357676	0.038408721	0.052478832	0.05322659	0.054437612	0.045500026	0.052193874	0.047489275	0.045668853	0.051207214	0.055865584	0.056312711	0.061218025	0.099413949	0.10066824	0.024272379	0.021855257	0.030874786	0.054248001	0.100328231	0.099540346	0.104466467	0.106114935	0.019622174
129	0.012614785	0.042348288	0.11659032	0.051841936	0.089612336	0.074337754	0.109429358	0.110815235	0.116978661	0.013160211	0.011518283	0.010158966	0.002014133	0.001383796	0.107137393	0	0.007940789	0.083476398	0.036482931	0.007912446	0.090503515	0.051378644	0.082935538	0.041198745	0.082372796	0.105038053	0.108207168	0.081908707	0.080941391	0.082745773	0.102500476	0.08934744	0.098807968	0.108399545	0.100404109	0.106139485	0.11956097	0.114400693	0.011999149	0.009527581	0.083476398	0.09149867	0.082422012	0.081774525	0.011756022	0.010115946	0.006656831	0.001517012	0.11659032
104	0.020085423	0.05017124	0.123643371	0.05794988	0.095517983	0.079668025	0.114972976	0.116387813	0.124822128	0.014142075	0.018603713	0.017423648	0.0096701	0.009227166	0.114657196	0.007940789	0	0.090854205	0.043583559	0.006996188	0.097386214	0.057234838	0.089518948	0.046181912	0.08869872	0.111312192	0.114408166	0.087436275	0.086435046	0.08812327	0.108320652	0.0948002	0.10451084	0.114257009	0.105907309	0.111432467	0.125063123	0.119528586	0.019371682	0.017026969	0.090854205	0.098565045	0.089341191	0.087180953	0.018935924	0.017783911	0.013481185	0.009308445	0.123643371
203	0.075604036	0.042943114	0.034461122	0.038860319	0.032013531	0.038383546	0.048154729	0.048695292	0.040683077	0.09125677	0.077878226	0.077994399	0.08239903	0.082522717	0.024272379	0.083476398	0.090854205	0	0.047417368	0.085856578	0.014616502	0.041168524	0.018573233	0.05359419	0.023304219	0.034354015	0.03775141	0.036047903	0.036413041	0.038351908	0.039631693	0.038954137	0.039302737	0.042932879	0.043165963	0.049568417	0.056069213	0.057313014	0.076444584	0.077507979	0	0.011675345	0.011649531	0.037778002	0.077386204	0.076361892	0.081215812	0.082521908	0.034461122
318	0.030911123	0.013929459	0.080115937	0.018319121	0.055018098	0.042268181	0.07555799	0.076839637	0.083627344	0.045953839	0.033089622	0.032772214	0.035634635	0.035660604	0.071465614	0.036482931	0.043583559	0.047417368	0	0.038439263	0.054053628	0.019221635	0.046836826	0.018099272	0.046791554	0.069374092	0.072672942	0.048735383	0.047926326	0.050080916	0.067943239	0.056187469	0.06463901	0.073671991	0.066810408	0.073096741	0.08567384	0.08173042	0.031650941	0.032014031	0.047417368	0.055025133	0.045959999	0.049043245	0.03262732	0.030863511	0.035298305	0.035683385	0.080115937
255	0.019984371	0.046462505	0.118139555	0.05178077	0.089133807	0.073043048	0.108395277	0.109821343	0.120936251	0.019395679	0.019208359	0.017781663	0.009847783	0.009147619	0.109868006	0.007912446	0.006996188	0.085856578	0.038439263	0	0.091733745	0.05091637	0.083603454	0.039520625	0.082586402	0.105130747	0.108175304	0.080880317	0.079866013	0.081504708	0.101876751	0.088203663	0.098013488	0.107826496	0.09932028	0.104759932	0.11846126	0.112795361	0.019482694	0.016981514	0.085856578	0.093114848	0.08374368	0.08057505	0.01938726	0.017328569	0.014541671	0.009314491	0.118139555
405	0.084175836	0.052903821	0.026604176	0.04094617	0.019588756	0.031435599	0.033614595	0.034111705	0.047166393	0.099654903	0.086434323	0.086335939	0.089688054	0.089707926	0.026117209	0.090503515	0.097386214	0.014616502	0.054053628	0.091733745	0	0.042623343	0.010030629	0.055537124	0.014138474	0.019866049	0.023328202	0.026441923	0.027150898	0.028478548	0.025193336	0.027087081	0.025315512	0.028316534	0.02923913	0.035370868	0.041466224	0.042850562	0.084980675	0.08569835	0.014616502	0.0047004	0.008108147	0.02822302	0.085950401	0.084539188	0.089177865	0.089732988	0.026604176
402	0.04866997	0.029195441	0.069179461	0.002694587	0.038291214	0.02350545	0.05809851	0.05946864	0.081322091	0.062656493	0.050685892	0.050091604	0.051059731	0.050894404	0.064975012	0.051378644	0.057234838	0.041168524	0.019221635	0.05091637	0.042623343	0	0.033504	0.012918752	0.03187692	0.054259824	0.057267748	0.030656175	0.029733583	0.031691147	0.051138743	0.038141098	0.047430624	0.057055528	0.049113728	0.055051338	0.068242996	0.063511726	0.049313182	0.049162359	0.041168524	0.04502369	0.03521695	0.030683008	0.050263721	0.048070827	0.051887112	0.050963585	0.069179461
207	0.077552335	0.047873278	0.035888705	0.032091901	0.013913625	0.02168222	0.032840938	0.033737951	0.056178625	0.092780243	0.079776251	0.079546251	0.082264694	0.082229314	0.035804455	0.082935538	0.089518948	0.018573233	0.046836826	0.083603454	0.010030629	0.033504	0	0.046328455	0.004830923	0.02287122	0.026320151	0.017753715	0.018260564	0.019997445	0.024193841	0.020451999	0.022575034	0.028977923	0.026147465	0.032893597	0.042123694	0.041290325	0.078325795	0.078823958	0.018573233	0.013949325	0.00692974	0.019527431	0.07930258	0.077669386	0.082133945	0.082267814	0.035888705
225	0.041056009	0.031683321	0.082077892	0.014849419	0.049970115	0.033523775	0.068889417	0.070322344	0.093218481	0.053438519	0.042783117	0.041909129	0.041237294	0.040950317	0.077619845	0.041198745	0.046181912	0.05359419	0.018099272	0.039520625	0.055537124	0.012918752	0.046328455	0	0.044432175	0.066476066	0.069343943	0.041406388	0.040379065	0.041985977	0.062544692	0.048692134	0.058597546	0.068509186	0.05981113	0.065253872	0.078943791	0.073361165	0.041551355	0.040847144	0.05359419	0.057924003	0.048122166	0.041060919	0.042426915	0.039870025	0.042925356	0.041047397	0.082077892
231	0.077686457	0.049215706	0.03870698	0.030808311	0.010200052	0.017301734	0.030395164	0.031444278	0.060863608	0.092683188	0.079876799	0.079558879	0.081813848	0.081737165	0.040214794	0.082372796	0.08869872	0.023304219	0.046791554	0.082586402	0.014138474	0.03187692	0.004830923	0.044432175	0	0.022669931	0.02590056	0.012924057	0.013447612	0.015167269	0.021991318	0.015998815	0.019652493	0.027320496	0.022909832	0.029717133	0.040099179	0.038327433	0.078435224	0.078781783	0.023304219	0.018418884	0.011663382	0.014699786	0.079412167	0.077635774	0.081958948	0.081785624	0.03870698
439	0.100222404	0.070687533	0.023948028	0.053369098	0.017211456	0.035028942	0.015735198	0.015708769	0.058304307	0.115307602	0.102428388	0.1021446	0.104483775	0.104406534	0.036357676	0.105038053	0.111312192	0.034354015	0.069374092	0.105130747	0.019866049	0.054259824	0.02287122	0.066476066	0.022669931	0	0.003533159	0.027102447	0.02819761	0.02783145	0.009825061	0.02225416	0.013223916	0.009470354	0.016132137	0.01965568	0.021894641	0.025049187	0.100982369	0.101385612	0.034354015	0.022965366	0.0264056	0.028307765	0.101959693	0.100236393	0.104599064	0.104455247	0.023948028
135	0.103546535	0.074168164	0.024413681	0.056459469	0.019635222	0.037378433	0.013799713	0.01348017	0.06015725	0.118582372	0.105745854	0.105444822	0.107680862	0.107593595	0.038408721	0.108207168	0.114408166	0.03775141	0.072672942	0.108175304	0.023328202	0.057267748	0.026320151	0.069343943	0.02590056	0.003533159	0	0.029319727	0.03042324	0.029824314	0.009901978	0.023839187	0.013963372	0.00740307	0.016167981	0.01847081	0.018786631	0.022816627	0.104301718	0.104674903	0.03775141	0.026275177	0.029938655	0.030390623	0.105278956	0.103527679	0.107859496	0.107644723	0.024413681
126	0.079161419	0.05447832	0.048071426	0.030687342	0.009962189	0.008151648	0.027541803	0.028951604	0.07355372	0.093312413	0.081224108	0.080680166	0.081660879	0.081474339	0.052478832	0.081908707	0.087436275	0.036047903	0.048735383	0.080880317	0.026441923	0.030656175	0.017753715	0.041406388	0.012924057	0.027102447	0.029319727	0	0.001104055	0.002337866	0.021335307	0.007494122	0.017239637	0.027287	0.018496157	0.024433389	0.037657124	0.03300505	0.079831623	0.079772278	0.036047903	0.030980768	0.024486939	0.001788765	0.080791445	0.07867003	0.082541397	0.081548792	0.048071426
245	0.078287227	0.053878145	0.049067251	0.029822419	0.011041215	0.007059878	0.02853793	0.029956542	0.074209493	0.092387774	0.080341793	0.079786686	0.080706943	0.080515769	0.05322659	0.080941391	0.086435046	0.036413041	0.047926326	0.079866013	0.027150898	0.029733583	0.018260564	0.040379065	0.013447612	0.02819761	0.03042324	0.001104055	0	0.002435005	0.022417847	0.008413259	0.018302995	0.028365373	0.019477372	0.025323362	0.038639625	0.033850872	0.078952836	0.078872863	0.036413041	0.031651384	0.02490839	0.001495071	0.079911086	0.077773577	0.081620346	0.080591296	0.049067251
464	0.080320441	0.0562419	0.049425887	0.031899005	0.011028361	0.008462371	0.026926361	0.028376337	0.075631816	0.094306813	0.082358267	0.081779925	0.082550844	0.082346371	0.054437612	0.082745773	0.08812327	0.038351908	0.050080916	0.081504708	0.028478548	0.031691147	0.019997445	0.041985977	0.015167269	0.02783145	0.029824314	0.002337866	0.002435005	0	0.021332723	0.006741468	0.017085114	0.027215219	0.017846511	0.023403341	0.036957966	0.031821051	0.080976755	0.080853434	0.038351908	0.033059915	0.026771397	0.001045991	0.081931628	0.079760868	0.083550355	0.082425	0.049425887
253	0.098809422	0.071188955	0.033738774	0.05071672	0.01294639	0.029474923	0.00869126	0.009545463	0.067564543	0.113453064	0.100951463	0.100530674	0.10212632	0.101984631	0.045500026	0.102500476	0.108320652	0.039631693	0.067943239	0.101876751	0.025193336	0.051138743	0.024193841	0.062544692	0.021991318	0.009825061	0.009901978	0.021335307	0.022417847	0.021332723	0	0.014829059	0.004360719	0.0059669	0.006350796	0.010515672	0.018107868	0.017681409	0.099526745	0.09968982	0.039631693	0.02927056	0.029663636	0.022066143	0.100499367	0.098560641	0.102675599	0.102048668	0.033738774
262	0.086653234	0.061546994	0.045014487	0.038178264	0.007552365	0.015183299	0.020199717	0.021642512	0.07391104	0.10079718	0.088717558	0.088174258	0.089118863	0.088926212	0.052193874	0.08934744	0.0948002	0.038954137	0.056187469	0.088203663	0.027087081	0.038141098	0.020451999	0.048692134	0.015998815	0.02225416	0.023839187	0.007494122	0.008413259	0.006741468	0.014829059	0	0.010501678	0.020617236	0.011119617	0.016941367	0.030263061	0.025543412	0.087324484	0.087265893	0.038954137	0.031787426	0.027361784	0.007632803	0.088284588	0.086163952	0.090028101	0.089002131	0.045014487
139	0.095428241	0.068510021	0.037087315	0.047138942	0.009794845	0.025335547	0.010972851	0.012205601	0.069569041	0.109925788	0.097548061	0.097088823	0.098480326	0.098322237	0.047489275	0.098807968	0.10451084	0.039302737	0.06463901	0.098013488	0.025315512	0.047430624	0.022575034	0.058597546	0.019652493	0.013223916	0.013963372	0.017239637	0.018302995	0.017085114	0.004360719	0.010501678	0	0.010132486	0.003929342	0.010365871	0.021038466	0.018738675	0.096131937	0.096226244	0.039302737	0.029712652	0.028650826	0.017858247	0.097101518	0.095104623	0.099144189	0.09839012	0.037087315
208	0.104564402	0.076503744	0.03165601	0.056588171	0.018791964	0.035417795	0.006405599	0.006240456	0.067500503	0.119279625	0.106717799	0.106317465	0.108007488	0.107872326	0.045668853	0.108399545	0.114257009	0.042932879	0.073671991	0.107826496	0.028316534	0.057055528	0.028977923	0.068509186	0.027320496	0.009470354	0.00740307	0.027287	0.028365373	0.027215219	0.0059669	0.020617236	0.010132486	0	0.010661296	0.011286301	0.013287565	0.015595217	0.105288898	0.10548801	0.042932879	0.031899482	0.033820319	0.027975922	0.106262851	0.104355302	0.108506348	0.107934845	0.03165601
235	0.097458505	0.071278836	0.040072388	0.049017463	0.012765492	0.026300896	0.009080663	0.010532381	0.073293393	0.111752618	0.099548489	0.099041068	0.100148089	0.099965366	0.051207214	0.100404109	0.105907309	0.043165963	0.066810408	0.09932028	0.02923913	0.049113728	0.026147465	0.05981113	0.022909832	0.016132137	0.016167981	0.018496157	0.019477372	0.017846511	0.006350796	0.011119617	0.003929342	0.010661296	0	0.006807343	0.019162576	0.015481284	0.098144591	0.098151337	0.043165963	0.033641982	0.032389448	0.018752308	0.099109345	0.097040782	0.100975534	0.100039023	0.040072388
241	0.103594443	0.077934332	0.042871945	0.055119601	0.0195653	0.03180489	0.005866911	0.007211531	0.077888873	0.117696112	0.10565719	0.105108736	0.105953567	0.105747248	0.055865584	0.106139485	0.111432467	0.049568417	0.073096741	0.104759932	0.035370868	0.055051338	0.032893597	0.065253872	0.029717133	0.01965568	0.01847081	0.024433389	0.025323362	0.023403341	0.010515672	0.016941367	0.010365871	0.011286301	0.006807343	0	0.0141502	0.008751677	0.104265009	0.104196167	0.049568417	0.039605716	0.039015759	0.024390099	0.105224759	0.10309645	0.106933501	0.105826414	0.042871945
418	0.116439367	0.089288033	0.039616922	0.068073471	0.030755606	0.045420327	0.01014963	0.00883424	0.077474483	0.130849605	0.118550107	0.11807294	0.119293221	0.119115238	0.056312711	0.11956097	0.125063123	0.056069213	0.08567384	0.11846126	0.041466224	0.068242996	0.042123694	0.078943791	0.040099179	0.021894641	0.018786631	0.037657124	0.038639625	0.036957966	0.018107868	0.030263061	0.021038466	0.013287565	0.019162576	0.0141502	0	0.009284523	0.117137789	0.117198677	0.056069213	0.044830718	0.047106337	0.037887079	0.118105947	0.116081722	0.120069188	0.119187855	0.039616922
436	0.112130018	0.086686008	0.04618884	0.06367306	0.028236129	0.04011047	0.009397692	0.009363773	0.082954756	0.126099216	0.114175045	0.113600889	0.114266071	0.114042828	0.061218025	0.114400693	0.119528586	0.057313014	0.08173042	0.112795361	0.042850562	0.063511726	0.041290325	0.073361165	0.038327433	0.025049187	0.022816627	0.03300505	0.033850872	0.031821051	0.017681409	0.025543412	0.018738675	0.015595217	0.015481284	0.008751677	0.009284523	0	0.112790754	0.112674068	0.057313014	0.046820681	0.047166024	0.032833582	0.113746985	0.111581902	0.115352253	0.114125933	0.04618884
406	0.000859596	0.033840529	0.110376858	0.049148761	0.086585558	0.072813583	0.106998116	0.108310092	0.107679348	0.014812188	0.001453984	0.00196952	0.009999922	0.01062044	0.099413949	0.011999149	0.019371682	0.076444584	0.031650941	0.019482694	0.084980675	0.049313182	0.078325795	0.041551355	0.078435224	0.100982369	0.104301718	0.079831623	0.078952836	0.080976755	0.099526745	0.087324484	0.096131937	0.105288898	0.098144591	0.104265009	0.117137789	0.112790754	0	0.002502346	0.076444584	0.085421757	0.076881268	0.079959359	0.000977325	0.002422154	0.005978639	0.01048214	0.110376858
140	0.003090086	0.035172064	0.111279919	0.049134853	0.086743444	0.072621985	0.107051494	0.108380703	0.109331531	0.013968212	0.002557253	0.001170175	0.007541197	0.008145358	0.10066824	0.009527581	0.017026969	0.077507979	0.032014031	0.016981514	0.08569835	0.049162359	0.078823958	0.040847144	0.078781783	0.101385612	0.104674903	0.079772278	0.078872863	0.080853434	0.09968982	0.087265893	0.096226244	0.10548801	0.098151337	0.104196167	0.117198677	0.112674068	0.002502346	0	0.077507979	0.086269196	0.077591359	0.079844079	0.002545517	0.001159162	0.003926855	0.008011656	0.111279919
215	0.075604036	0.042943114	0.034461122	0.038860319	0.032013531	0.038383546	0.048154729	0.048695292	0.040683077	0.09125677	0.077878226	0.077994399	0.08239903	0.082522717	0.024272379	0.083476398	0.090854205	0	0.047417368	0.085856578	0.014616502	0.041168524	0.018573233	0.05359419	0.023304219	0.034354015	0.03775141	0.036047903	0.036413041	0.038351908	0.039631693	0.038954137	0.039302737	0.042932879	0.043165963	0.049568417	0.056069213	0.057313014	0.076444584	0.077507979	0	0.011675345	0.011649531	0.037778002	0.077386204	0.076361892	0.081215812	0.082521908	0.034461122
141	0.084601486	0.052668558	0.025091676	0.043153041	0.024286975	0.035613721	0.037491578	0.037877734	0.042575006	0.100179318	0.086871545	0.086852779	0.09059068	0.090646633	0.021855257	0.09149867	0.098565045	0.011675345	0.055025133	0.093114848	0.0047004	0.04502369	0.013949325	0.057924003	0.018418884	0.022965366	0.026275177	0.030980768	0.031651384	0.033059915	0.02927056	0.031787426	0.029712652	0.031899482	0.033641982	0.039605716	0.044830718	0.046820681	0.085421757	0.086269196	0.011675345	0	0.009810807	0.032767157	0.086383394	0.085111798	0.089840451	0.090662797	0.025091676
213	0.076077908	0.044996015	0.034430053	0.033372847	0.020618296	0.027529314	0.038349127	0.039093706	0.050276555	0.09154894	0.078335044	0.07823117	0.08159435	0.081618493	0.030874786	0.082422012	0.089341191	0.011649531	0.045959999	0.08374368	0.008108147	0.03521695	0.00692974	0.048122166	0.011663382	0.0264056	0.029938655	0.024486939	0.02490839	0.026771397	0.029663636	0.027361784	0.028650826	0.033820319	0.032389448	0.039015759	0.047106337	0.047166024	0.076881268	0.077591359	0.011649531	0.009810807	0	0.026237373	0.077851554	0.076432198	0.081069818	0.081642453	0.034430053
227	0.07930139	0.055202474	0.049619794	0.030870654	0.011325634	0.007553004	0.027832519	0.029273974	0.075340775	0.093310193	0.081342238	0.080768178	0.081570414	0.081368984	0.054248001	0.081774525	0.087180953	0.037778002	0.049043245	0.08057505	0.02822302	0.030683008	0.019527431	0.041060919	0.014699786	0.028307765	0.030390623	0.001788765	0.001495071	0.001045991	0.022066143	0.007632803	0.017858247	0.027975922	0.018752308	0.024390099	0.037887079	0.032833582	0.079959359	0.079844079	0.037778002	0.032767157	0.026237373	0	0.080914856	0.0787502	0.082551185	0.081446901	0.049619794
251	0.001783929	0.034750456	0.111333428	0.050110201	0.087557803	0.073762082	0.107965739	0.109278653	0.108508037	0.013873698	0.000492443	0.001606758	0.009743084	0.010392339	0.100328231	0.011756022	0.018935924	0.077386204	0.03262732	0.01938726	0.085950401	0.050263721	0.07930258	0.042426915	0.079412167	0.101959693	0.105278956	0.080791445	0.079911086	0.081931628	0.100499367	0.088284588	0.097101518	0.106262851	0.099109345	0.105224759	0.118105947	0.113746985	0.000977325	0.002545517	0.077386204	0.086383394	0.077851554	0.080914856	0	0.002885138	0.005462001	0.010244806	0.111333428
412	0.002695945	0.034061945	0.110124082	0.048023376	0.08561437	0.071539894	0.1059352	0.107262312	0.108276747	0.01512636	0.003084049	0.002044335	0.008179283	0.008734818	0.099540346	0.010115946	0.017783911	0.076361892	0.030863511	0.017328569	0.084539188	0.048070827	0.077669386	0.039870025	0.077635774	0.100236393	0.103527679	0.07867003	0.077773577	0.079760868	0.098560641	0.086163952	0.095104623	0.104355302	0.097040782	0.10309645	0.116081722	0.111581902	0.002422154	0.001159162	0.076361892	0.085111798	0.076432198	0.0787502	0.002885138	0	0.004978289	0.008615513	0.110124082
461	0.006759585	0.039024248	0.11488026	0.052006455	0.089733416	0.075251879	0.109919572	0.11126617	0.113249727	0.010781679	0.005122602	0.004009132	0.004694581	0.005397566	0.104466467	0.006656831	0.013481185	0.081215812	0.035298305	0.014541671	0.089177865	0.051887112	0.082133945	0.042925356	0.081958948	0.104599064	0.107859496	0.082541397	0.081620346	0.083550355	0.102675599	0.090028101	0.099144189	0.108506348	0.100975534	0.106933501	0.120069188	0.115352253	0.005978639	0.003926855	0.081215812	0.089840451	0.081069818	0.082551185	0.005462001	0.004978289	0	0.005228755	0.11488026
223	0.011099667	0.041174924	0.11575211	0.051351901	0.089143455	0.074036657	0.109049304	0.110426895	0.115773799	0.012775122	0.010013553	0.008645775	0.000534869	0.000175411	0.106114935	0.001517012	0.009308445	0.082521908	0.035683385	0.009314491	0.089732988	0.050963585	0.082267814	0.041047397	0.081785624	0.104455247	0.107644723	0.081548792	0.080591296	0.082425	0.102048668	0.089002131	0.09839012	0.107934845	0.100039023	0.105826414	0.119187855	0.114125933	0.01048214	0.008011656	0.082521908	0.090662797	0.081642453	0.081446901	0.010244806	0.008615513	0.005228755	0	0.11575211
258	0.109549861	0.077248318	0	0.067544846	0.03842929	0.055030964	0.037888694	0.037268277	0.038464533	0.125160499	0.111823153	0.111841239	0.115677875	0.115736497	0.019622174	0.11659032	0.123643371	0.034461122	0.080115937	0.118139555	0.026604176	0.069179461	0.035888705	0.082077892	0.03870698	0.023948028	0.024413681	0.048071426	0.049067251	0.049425887	0.033738774	0.045014487	0.037087315	0.03165601	0.040072388	0.042871945	0.039616922	0.04618884	0.110376858	0.111279919	0.034461122	0.025091676	0.034430053	0.049619794	0.111333428	0.110124082	0.11488026	0.11575211	0
154	0.090882388	0.05917714	0.019408225	0.048149212	0.023455491	0.037567852	0.033038726	0.033220082	0.043147327	0.106418663	0.09314797	0.093091593	0.096623605	0.096658043	0.021258318	0.097475899	0.104425549	0.018159551	0.060998371	0.098831681	0.007203574	0.049822627	0.016874737	0.062734332	0.020408917	0.017696806	0.020732297	0.031734741	0.032572557	0.033551722	0.025405577	0.030948961	0.026727221	0.027046173	0.030578038	0.035920203	0.039508137	0.042436293	0.091695865	0.092481297	0.018159551	0.006664508	0.015090185	0.033464525	0.092661591	0.091322588	0.096006944	0.096679557	0.019408225
442	0.084597989	0.056150679	0.03468395	0.037336628	0.00547076	0.020393647	0.023710644	0.024682439	0.061052376	0.099534316	0.086780616	0.086443725	0.088560884	0.088469189	0.039503813	0.089077351	0.095286329	0.026737331	0.053690994	0.089083046	0.014133895	0.038207232	0.009267557	0.050482739	0.006981031	0.016052886	0.019132251	0.013548397	0.014483249	0.015206191	0.015159697	0.012956125	0.013307587	0.020357479	0.016908937	0.023632884	0.033242782	0.032029831	0.085341512	0.085654086	0.026737331	0.018834156	0.015563527	0.015210161	0.086318041	0.084510808	0.088794384	0.088521286	0.03468395
483	0.094081395	0.065095746	0.028407065	0.046917133	0.010802148	0.028569966	0.016871694	0.017428276	0.059837286	0.109073567	0.096273473	0.095956422	0.098139749	0.098050549	0.037757761	0.098661795	0.104866833	0.031286125	0.063189217	0.098647536	0.016750849	0.047750759	0.017271952	0.059912783	0.016397749	0.006580136	0.009546339	0.020759989	0.021842411	0.02167381	0.008509937	0.016649581	0.009731792	0.011952416	0.013503789	0.018931855	0.025238705	0.02610758	0.094831454	0.095177672	0.031286125	0.020762247	0.021867945	0.02206559	0.095808464	0.094032133	0.098342691	0.098102099	0.028407065
316	0.075670215	0.051415464	0.050287094	0.027205646	0.012884583	0.004938721	0.03109163	0.032499605	0.074188189	0.089780749	0.077725201	0.077171354	0.078115121	0.077927155	0.053509662	0.078359507	0.083889054	0.035685677	0.045320069	0.077339162	0.027394295	0.027124828	0.01801989	0.037876888	0.013343986	0.030093165	0.032471007	0.003550429	0.002617067	0.00483795	0.024774211	0.011016438	0.02073525	0.030736795	0.022046218	0.027937754	0.041207488	0.036467467	0.076336009	0.07625854	0.035685677	0.031756714	0.024378797	0.003793314	0.077294354	0.075158713	0.079011926	0.078001918	0.050287094
403	0.085750875	0.059325103	0.040884392	0.03743669	0.002692973	0.016249402	0.02056157	0.021859378	0.069043322	0.100223972	0.087864755	0.0873974	0.088785295	0.088630257	0.047369856	0.089123132	0.094874867	0.034311893	0.054997105	0.088412169	0.022201347	0.037744588	0.015961573	0.049072614	0.011819059	0.019054125	0.021184652	0.008139414	0.00924346	0.008800071	0.013473748	0.004889513	0.009702396	0.019436705	0.011968508	0.018621749	0.030689486	0.0273705	0.08645091	0.086531211	0.034311893	0.026901734	0.022799591	0.009254593	0.087419614	0.085410871	0.089442335	0.088697376	0.040884392
210	0.078301672	0.055746626	0.053947821	0.030239853	0.015564643	0.006330642	0.03032696	0.03181396	0.079536599	0.09194815	0.080285927	0.079640951	0.080021656	0.079786104	0.058551652	0.080124367	0.085246057	0.041477372	0.048557216	0.078538762	0.032483484	0.029673692	0.023520689	0.039069324	0.018730973	0.032293836	0.034188482	0.006098046	0.005333504	0.004536782	0.025409073	0.010583636	0.021085106	0.031192589	0.021333277	0.026253958	0.040170415	0.034295901	0.078928869	0.078680054	0.041477372	0.036983349	0.03006977	0.004385294	0.07987206	0.077608362	0.081235006	0.079871893	0.053947821
481	0.103140792	0.076251314	0.037266712	0.054786215	0.017560353	0.032415983	0.003196131	0.004477994	0.072439829	0.117569543	0.105251974	0.104777213	0.106051751	0.105881517	0.050459678	0.106343381	0.111933608	0.045448003	0.072382125	0.105378313	0.030990499	0.054992676	0.029780203	0.065889376	0.027236902	0.014142728	0.0128604	0.024499681	0.025513183	0.023982542	0.005817375	0.017241409	0.007777501	0.005782758	0.006201487	0.005611453	0.013298577	0.011866587	0.103839383	0.103905216	0.045448003	0.035010609	0.035422219	0.024863184	0.104807631	0.102787277	0.106788345	0.105952279	0.037266712
433	0.110359085	0.082534038	0.033946392	0.062222144	0.024491107	0.040411619	0.006073819	0.004665892	0.071116307	0.124981872	0.112499871	0.11207521	0.113611085	0.113461259	0.049634383	0.113960726	0.119696391	0.048665827	0.079493288	0.113201024	0.034065798	0.062583158	0.035045535	0.073773237	0.033328996	0.014527523	0.011546642	0.03238046	0.03342637	0.032033968	0.011550398	0.025305192	0.015187857	0.006067731	0.014413662	0.01187737	0.00740477	0.012277834	0.1110757	0.111231189	0.048665827	0.037434968	0.03981777	0.03287607	0.11204815	0.110103125	0.114202713	0.113527257	0.033946392
415	0.113116885	0.086555943	0.041272733	0.06467259	0.027842913	0.041685813	0.007155489	0.006261938	0.078529009	0.127387599	0.115206642	0.114696695	0.115736894	0.115544515	0.057006326	0.115962868	0.12135271	0.054889019	0.082451297	0.114709133	0.040287149	0.064735596	0.039964631	0.075190638	0.037548399	0.021403105	0.018726054	0.034083486	0.035029984	0.033237926	0.015775537	0.026618348	0.018048331	0.012073299	0.01565843	0.010051063	0.004340551	0.005455908	0.113802977	0.113804447	0.054889019	0.043959751	0.04535556	0.034195715	0.114767659	0.112695111	0.116613106	0.115620478	0.041272733
212	0.117575451	0.092720943	0.051133274	0.069204191	0.034495811	0.045409967	0.015647384	0.015383327	0.088484419	0.131332058	0.119590178	0.118975756	0.119383477	0.11913803	0.066929924	0.119450702	0.124368041	0.063706689	0.087375399	0.117571014	0.04921868	0.068906567	0.047676782	0.078293864	0.044634143	0.031056158	0.028572505	0.038669717	0.039452202	0.037308536	0.024078188	0.031303574	0.025107691	0.02159391	0.021732586	0.014931147	0.011930968	0.006416605	0.118219628	0.118027642	0.063706689	0.053137688	0.053581389	0.038341342	0.119169476	0.116947928	0.120615821	0.119226251	0.051133274
127	0.015651928	0.047101196	0.124274233	0.064122121	0.101501378	0.087775217	0.121951577	0.123257909	0.118981929	0.006971121	0.013593923	0.014273833	0.017029689	0.017637258	0.112371365	0.018306505	0.020876278	0.090041824	0.046505205	0.025458692	0.099289599	0.064279755	0.092962395	0.056135552	0.09322725	0.11570437	0.1190521	0.094806129	0.093927759	0.095949805	0.114436361	0.102298795	0.111073083	0.120176683	0.113110393	0.119239512	0.132087867	0.127764988	0.014974923	0.015299362	0.090041824	0.099487116	0.091218982	0.094933011	0.014018182	0.016317627	0.013619279	0.017472671	0.124274233
254	0.000888741	0.033776466	0.110396791	0.049360442	0.086759025	0.07305297	0.107189768	0.108498435	0.107522785	0.014835511	0.001471028	0.002328459	0.010432803	0.011061353	0.099355421	0.012437146	0.019751985	0.076431892	0.031798979	0.019955946	0.085042231	0.049549595	0.078433359	0.041883082	0.078573021	0.101106893	0.104431978	0.08004632	0.079171393	0.081202967	0.099698163	0.087538313	0.096316641	0.10545303	0.098345515	0.104479454	0.117327472	0.113013432	0.000506179	0.002975803	0.076431892	0.085455635	0.076945318	0.080184221	0.000985857	0.002927048	0.006315998	0.010920578	0.110396791
224	0.000659255	0.032329096	0.108892818	0.047891451	0.08526219	0.071609299	0.105703857	0.107010305	0.106188069	0.016313333	0.002933749	0.003353621	0.0110461	0.011628682	0.097903164	0.013012413	0.020561705	0.074944872	0.030291677	0.020276946	0.083525604	0.048104188	0.076915128	0.040585103	0.077061049	0.099591349	0.102917767	0.078578606	0.077707091	0.079745683	0.098200075	0.086069676	0.09482631	0.103951199	0.096866342	0.103011033	0.11584014	0.111552187	0.001511716	0.003534835	0.074944872	0.083946212	0.075428247	0.078725684	0.002442276	0.002949553	0.007313389	0.011502031	0.108892818
310	0.007111545	0.039970671	0.116186368	0.053774988	0.091456873	0.077116039	0.111698789	0.113038161	0.113932282	0.009103862	0.005024758	0.004456007	0.006342305	0.007043441	0.105508523	0.008155464	0.01415122	0.082397518	0.036850064	0.01605526	0.090596235	0.053712488	0.083678212	0.044923473	0.083584838	0.106205553	0.109483096	0.084357211	0.083444149	0.085392775	0.104402194	0.091847478	0.100901203	0.11021787	0.102771958	0.108763812	0.121848077	0.117204434	0.006257001	0.004906829	0.082397518	0.091175883	0.082488807	0.08438984	0.005477142	0.006064152	0.002115396	0.0068683	0.116186368
249	0.001952092	0.032042062	0.108300362	0.046743881	0.084218523	0.070388827	0.10461	0.105925416	0.106178294	0.016865992	0.003801422	0.003540957	0.010237204	0.01076238	0.097563068	0.012134729	0.019877931	0.07446074	0.029327018	0.019114784	0.082807894	0.046890589	0.076060454	0.039137563	0.076118438	0.098685623	0.101995377	0.077423007	0.076541244	0.078559676	0.097161764	0.084916399	0.093751501	0.102932988	0.095747527	0.101856155	0.114751532	0.110375676	0.002435291	0.00315393	0.07446074	0.08331345	0.07470408	0.07754321	0.003373258	0.002137737	0.007073973	0.010652204	0.108300362
147	0.00300091	0.034513522	0.110543528	0.048346338	0.085956459	0.07183569	0.106263094	0.107592416	0.108737068	0.014734338	0.003054215	0.001841121	0.007759781	0.008325948	0.099984908	0.009708713	0.017347112	0.076794704	0.031237032	0.01698612	0.084942954	0.048374846	0.078051415	0.040088026	0.078000981	0.100607076	0.103894854	0.078983971	0.078084733	0.080065873	0.098902844	0.086477606	0.095438217	0.104701788	0.097362813	0.103408021	0.116410307	0.111886572	0.002612091	0.000788524	0.076794704	0.08552724	0.076835614	0.079056389	0.002927115	0.000461738	0.00452057	0.008203469	0.110543528
308	0.017323756	0.047295882	0.121023993	0.055624856	0.093283503	0.077622955	0.11286978	0.114274972	0.121943094	0.01330905	0.015944135	0.014707991	0.006805297	0.006336307	0.111881405	0.005037269	0.002904501	0.088122909	0.040924996	0.006210109	0.094820432	0.05499275	0.087051959	0.044213554	0.086318498	0.108956041	0.11207781	0.085327988	0.084337887	0.08606696	0.10611981	0.092721183	0.102349268	0.112044954	0.103815233	0.109415237	0.122977055	0.117571494	0.016635473	0.014246782	0.088122909	0.09593795	0.086761475	0.085114181	0.016251832	0.01496089	0.010836593	0.006423787	0.121023993
260	0.044200498	0.014981914	0.065648902	0.014849478	0.043872865	0.034786861	0.064623617	0.065780303	0.069625635	0.059688275	0.046457537	0.046364559	0.050049895	0.050126633	0.05673373	0.051018603	0.058266708	0.032659101	0.014758373	0.053197631	0.039977462	0.017364884	0.033733999	0.025284192	0.034599581	0.056595616	0.060019168	0.039515868	0.038934197	0.041311601	0.056479899	0.046565083	0.053667482	0.061917331	0.056358808	0.06298763	0.074544131	0.071738409	0.045003787	0.045742807	0.032659101	0.040579777	0.031877557	0.040275639	0.045973998	0.044583924	0.049273744	0.050137221	0.065648902
246	0.082079867	0.052008176	0.031397802	0.036790279	0.013365449	0.024886335	0.030072146	0.030819498	0.053896311	0.097355813	0.084311011	0.084102623	0.086909623	0.086880323	0.032839762	0.087596005	0.094205746	0.018892658	0.051432869	0.088303372	0.006751885	0.038176234	0.004704699	0.050975071	0.00763744	0.018708612	0.022217091	0.019690201	0.02040196	0.021736776	0.021388201	0.020696984	0.020529524	0.025617186	0.024341451	0.030872417	0.038891227	0.038925479	0.082859164	0.083393358	0.018892658	0.011335089	0.008277435	0.021471778	0.083835326	0.082237461	0.086730205	0.086917377	0.031397802
102	0.043594309	0.032793439	0.080174074	0.013458123	0.047582765	0.030987847	0.066365348	0.067803397	0.092230831	0.056057625	0.045342488	0.044483319	0.043860656	0.04357354	0.076206748	0.043819679	0.048762256	0.052317862	0.01955389	0.042075468	0.053694043	0.011247742	0.044347921	0.002623385	0.042290574	0.064187563	0.067016393	0.038911617	0.037876349	0.039449589	0.060097857	0.04616572	0.056122778	0.066064203	0.057285292	0.062686098	0.076406057	0.070770166	0.044100194	0.043427059	0.052317862	0.056219601	0.04640889	0.038532985	0.044981776	0.042442597	0.045534217	0.043670705	0.080174074
472	0.089807707	0.061454353	0.032622981	0.042292582	0.00594668	0.023628035	0.018645982	0.019537286	0.06205749	0.104685794	0.091982638	0.091628063	0.093625544	0.093521472	0.040117286	0.094106879	0.10021891	0.030413732	0.058896626	0.093947143	0.01655559	0.043031239	0.014202476	0.055077343	0.012283254	0.011511583	0.014268553	0.015895537	0.016965811	0.016949859	0.009992097	0.012554694	0.00888906	0.015050513	0.012766281	0.01919873	0.028000086	0.027287881	0.090546095	0.090827129	0.030413732	0.021070581	0.019883199	0.01727115	0.091522089	0.089686542	0.093934038	0.09357655	0.032622981
112	0.100327935	0.070921406	0.024631342	0.053349886	0.016935132	0.034750064	0.014999499	0.014990765	0.059053311	0.115383843	0.102529788	0.102235486	0.104518191	0.104435917	0.037104146	0.105058613	0.111298863	0.034885779	0.069463303	0.105094874	0.020360901	0.054205137	0.023071127	0.066368271	0.022713638	0.000749517	0.003249028	0.02678292	0.027881202	0.027457635	0.009119373	0.021787	0.012599745	0.008756439	0.015441435	0.018907618	0.0212917	0.024323823	0.101084917	0.101470007	0.034885779	0.023544464	0.026771313	0.027955715	0.102062203	0.100321938	0.104667039	0.104485837	0.024631342
119	0.105017295	0.076054003	0.026795758	0.057566115	0.020161005	0.037631665	0.011139036	0.010694131	0.062971179	0.119949475	0.107202024	0.106866528	0.108911776	0.108807347	0.041276688	0.109390285	0.115469871	0.040401115	0.074112559	0.109161094	0.025890247	0.05825133	0.028187648	0.070114465	0.02734054	0.006049473	0.002921062	0.029496397	0.030598045	0.029773603	0.008839755	0.02348455	0.013165802	0.004870636	0.014728729	0.016148598	0.015919376	0.019983609	0.105762345	0.106075526	0.040401115	0.029005871	0.032213376	0.030422485	0.106738988	0.104932701	0.1092038	0.108862578	0.026795758
216	0.078155556	0.055706132	0.054248985	0.030130399	0.015868019	0.00625962	0.030577713	0.032066277	0.079790223	0.091778442	0.080136064	0.07948671	0.079841478	0.079603886	0.058820959	0.079938078	0.085042573	0.04168167	0.048449142	0.078329854	0.032747581	0.029539689	0.023757059	0.038868934	0.018973141	0.03259662	0.034487328	0.006379501	0.005596817	0.004840461	0.02569553	0.01086831	0.021369033	0.031473285	0.021592367	0.026476402	0.040408233	0.034492885	0.078780755	0.078523609	0.04168167	0.037241295	0.030288854	0.004676914	0.079723084	0.077453402	0.081068912	0.079690143	0.054248985
256	0.108518049	0.080819968	0.034162724	0.060351123	0.022648022	0.038503224	0.004563236	0.003367083	0.070920722	0.123118755	0.110655358	0.110224633	0.111731915	0.111580084	0.049286187	0.112075996	0.117799566	0.047457296	0.077662122	0.111299962	0.032841646	0.06069757	0.033446965	0.071868056	0.03160481	0.013616491	0.010927434	0.030473345	0.031518594	0.03012689	0.009727447	0.023399437	0.013288892	0.004560888	0.012536211	0.010429826	0.008732136	0.012093777	0.109232501	0.109377256	0.047457296	0.036349311	0.038374526	0.03096796	0.110204506	0.108250308	0.112338851	0.111646547	0.034162724
250	0.120595986	0.096169569	0.054526249	0.072320959	0.038154169	0.048432097	0.019500112	0.019210446	0.092081632	0.134202233	0.122589113	0.121947714	0.122183028	0.121923042	0.070607694	0.122205688	0.126981839	0.067555665	0.090550241	0.120148006	0.053072735	0.071935196	0.051439371	0.081013204	0.048320354	0.034853757	0.032306444	0.041935259	0.042676863	0.04047397	0.02792495	0.034654826	0.028864339	0.025402806	0.025411192	0.018604831	0.014995945	0.010248754	0.12122858	0.120985717	0.067555665	0.056991319	0.057392564	0.041514396	0.122173617	0.11991498	0.123512004	0.12201459	0.054526249
313	0.041373374	0.073449976	0.150611097	0.089127977	0.126844731	0.11225402	0.147035634	0.148385222	0.1444873	0.026340295	0.039138577	0.039386122	0.038174155	0.038453093	0.138619034	0.038257043	0.034901475	0.11639139	0.072157795	0.04185194	0.125497718	0.088973728	0.118911608	0.079403257	0.118939176	0.141530717	0.144829039	0.119628812	0.11869737	0.120595526	0.139789002	0.12710914	0.136266002	0.145609386	0.138080477	0.143993569	0.157185038	0.152364174	0.040590565	0.040159343	0.11639139	0.125786662	0.117409491	0.11960383	0.03961461	0.041303789	0.037121817	0.038355978	0.150611097
205	0.009964391	0.039989623	0.114712469	0.050526777	0.088322966	0.073329965	0.108284286	0.109656281	0.114575028	0.013109341	0.008997985	0.007592009	0.000974374	0.001320234	0.104986001	0.002686009	0.010539405	0.08142559	0.034677976	0.010220175	0.088731596	0.050187649	0.081325926	0.040460637	0.080892096	0.103561846	0.106763503	0.080800835	0.079850087	0.081703207	0.101237587	0.088262706	0.097601451	0.107114906	0.099284901	0.105106496	0.118426501	0.113431204	0.009377499	0.006887365	0.08142559	0.089625921	0.080636869	0.080720656	0.009198239	0.007435489	0.004478712	0.00123113	0.114712469
264	0.077777397	0.049101336	0.038133357	0.031092519	0.010631971	0.018034808	0.030625262	0.031648054	0.06009501	0.092813816	0.079973597	0.079669482	0.081997648	0.08192738	0.039463999	0.082574132	0.088941181	0.022583315	0.046897644	0.082857914	0.013400884	0.032216169	0.004074259	0.044823945	0.000770208	0.022501528	0.025775341	0.013686587	0.014215948	0.015923933	0.022161353	0.016629389	0.019952991	0.027405046	0.023279847	0.030084279	0.040263847	0.03866115	0.078530261	0.078900833	0.022583315	0.017659419	0.010936677	0.015463835	0.079507422	0.077753185	0.082099642	0.081974301	0.038133357
134	0.042162815	0.035626259	0.085250326	0.018626494	0.052084634	0.035067763	0.070399566	0.071858416	0.097310388	0.05362568	0.043734662	0.042747228	0.041241839	0.040888418	0.08139411	0.040991861	0.045337959	0.057484575	0.02184519	0.038496129	0.058809763	0.016436728	0.049391105	0.004333812	0.047195085	0.068864989	0.071619738	0.043125295	0.042064079	0.043488089	0.064422405	0.050228889	0.060364784	0.07038654	0.061326049	0.066491412	0.080362915	0.074386547	0.042585231	0.041640756	0.057484575	0.06138318	0.051572507	0.042614069	0.043413467	0.040733937	0.043369877	0.041000386	0.085250326
148	0.098733853	0.069282138	0.024735281	0.051844512	0.01576596	0.033576469	0.015964402	0.016080758	0.058396796	0.113806848	0.100937972	0.100649616	0.102969563	0.102891036	0.036380087	0.103520471	0.109788605	0.033385047	0.067878098	0.103604887	0.018824876	0.05273312	0.021437425	0.06495265	0.021156319	0.001526724	0.004886036	0.02568389	0.026775905	0.026464375	0.009314281	0.021013024	0.012352523	0.009905191	0.015494217	0.019492283	0.022718622	0.025346133	0.099492461	0.099887959	0.033385047	0.022121891	0.025144411	0.026918228	0.100469775	0.098739196	0.103095219	0.102940051	0.024735281
103	0.079071327	0.054818766	0.04926411	0.030622244	0.011037551	0.007510088	0.027920398	0.029352762	0.074833337	0.093121123	0.081118398	0.080552799	0.081406513	0.081209453	0.053764877	0.081623531	0.08706656	0.037231733	0.048764731	0.0804756	0.027726479	0.030478435	0.018992531	0.040969954	0.014166369	0.028090054	0.030222741	0.001286063	0.000988458	0.00145031	0.022011529	0.007734357	0.017836822	0.027938018	0.018844868	0.02457532	0.037996577	0.033058699	0.079732755	0.079633245	0.037231733	0.032261578	0.025694525	0.000548802	0.080689512	0.078536937	0.0823582	0.081286353	0.04926411
206	0.083042455	0.060656602	0.053804921	0.035115745	0.015658097	0.011254067	0.026918914	0.028429953	0.081435277	0.096550655	0.085007762	0.08433965	0.084550883	0.084299544	0.060036453	0.084604898	0.089566987	0.044513545	0.053434775	0.082805273	0.034277257	0.034476711	0.026107902	0.043450986	0.021285233	0.031096167	0.032539524	0.008497962	0.008320777	0.006170107	0.023145657	0.008868201	0.018795378	0.028622416	0.018228629	0.02235079	0.036456344	0.030016733	0.083659733	0.083366648	0.044513545	0.038913893	0.032918417	0.006852908	0.08459847	0.082303392	0.085863062	0.084388979	0.053804921
130	0.108145226	0.080368304	0.033670775	0.060010389	0.022276839	0.038267652	0.0047961	0.003723845	0.070368941	0.122768282	0.110285735	0.109860844	0.111402112	0.111253278	0.048721476	0.111754816	0.117502127	0.046890406	0.077280662	0.111014056	0.032275437	0.060378186	0.032950828	0.071598049	0.031156226	0.013031898	0.01035232	0.03021693	0.031268096	0.0299115	0.009337426	0.023194442	0.013002523	0.004020387	0.012415264	0.010640543	0.00926762	0.012624453	0.108861656	0.109016853	0.046890406	0.035772161	0.037840649	0.030741379	0.109834073	0.107888766	0.111989245	0.111319035	0.033670775
113	0.110925898	0.086296949	0.049379813	0.062571988	0.028452993	0.038756491	0.011796627	0.012158547	0.085695922	0.124674862	0.112937878	0.112320798	0.112731521	0.112487765	0.06382798	0.112804543	0.117751618	0.058638853	0.080763742	0.110965844	0.044361176	0.062256144	0.041957915	0.07165741	0.038648171	0.027488224	0.025572172	0.032093299	0.03285441	0.030685338	0.019247082	0.024785183	0.019469401	0.018197351	0.01581255	0.009105475	0.013081961	0.003813461	0.111568518	0.111371664	0.058638853	0.048510778	0.048120192	0.031721269	0.112517785	0.110292556	0.11395814	0.112575579	0.049379813
101	0.006726266	0.039639655	0.11592992	0.053673888	0.091334185	0.077056194	0.111598255	0.112934498	0.113546757	0.009293316	0.004595542	0.00412682	0.006753711	0.007457976	0.105190371	0.00859756	0.014656156	0.082111846	0.036673385	0.016504817	0.090371557	0.053636338	0.083492171	0.044945034	0.08342625	0.106039088	0.109322451	0.084274006	0.083364651	0.085321888	0.104280178	0.091765515	0.10079169	0.110089699	0.102679225	0.108686235	0.121747098	0.117137016	0.005868132	0.004675434	0.082111846	0.090928252	0.082264807	0.084317219	0.005057853	0.005834145	0.0023432	0.007283369	0.11592992
229	0.002801823	0.035467933	0.111755314	0.049878683	0.087448622	0.073411355	0.107785002	0.109109915	0.109489057	0.013421919	0.001659176	0.000201638	0.008023793	0.00866238	0.101007225	0.010032915	0.017338449	0.077921398	0.032649829	0.01763188	0.086236267	0.049938861	0.079431378	0.041731455	0.079434152	0.1020233	0.105321568	0.08053165	0.079637072	0.081627989	0.100394534	0.088025698	0.096948703	0.106183427	0.098895985	0.104959477	0.117930767	0.113449025	0.002035532	0.000969033	0.077921398	0.08676271	0.078131017	0.080616677	0.001757207	0.00187669	0.003957939	0.008518127	0.111755314
470	0.003776855	0.035799895	0.111823958	0.049487335	0.08712901	0.072923534	0.107409927	0.108743213	0.109997509	0.01349254	0.002958477	0.001482915	0.006863894	0.0074786	0.101275916	0.00885848	0.016324158	0.07808417	0.032463466	0.016374195	0.086207455	0.049480804	0.079287703	0.041020635	0.07921201	0.10182617	0.105108461	0.080106028	0.079201604	0.08117097	0.100075246	0.087598784	0.096595574	0.10588144	0.098499171	0.10452468	0.117558171	0.112989829	0.003142924	0.000707573	0.07808417	0.086804122	0.078099788	0.0801638	0.003043451	0.001738018	0.003252268	0.007341553	0.111823958
133	0.080623632	0.048909867	0.029226214	0.038965729	0.02291509	0.032459671	0.038232085	0.038774466	0.045308261	0.096176837	0.082890943	0.082849031	0.086492459	0.086540931	0.025334861	0.08738192	0.094417157	0.009923222	0.050900911	0.088938359	0.004781125	0.040860081	0.010881497	0.053751327	0.015634426	0.024646615	0.028104415	0.028505022	0.029073288	0.030690533	0.02972408	0.030207356	0.029546079	0.033043079	0.03344172	0.039743786	0.046222481	0.047404632	0.081439558	0.082250251	0.009923222	0.004208268	0.005700947	0.030290599	0.082403905	0.08109203	0.085798193	0.086558923	0.029226214
425	0.077389569	0.04633741	0.033257995	0.034431862	0.019899293	0.027709464	0.037242746	0.037961609	0.050024149	0.092851942	0.079645649	0.079536181	0.082865054	0.082885447	0.030289481	0.083682813	0.090579901	0.012152784	0.047230576	0.084956225	0.006823094	0.036227201	0.00654592	0.049142004	0.011369946	0.025114239	0.028646626	0.024280277	0.024756238	0.026535872	0.028566884	0.026805462	0.027680785	0.032626878	0.03145568	0.038037742	0.045914442	0.046120046	0.078191792	0.078892382	0.012152784	0.008889847	0.001341808	0.026047647	0.079162503	0.077733237	0.082362989	0.082910338	0.033257995
401	0.044653559	0.023967314	0.070110013	0.003901233	0.041433062	0.027861715	0.061682952	0.063009352	0.079676945	0.059083691	0.046739662	0.046244637	0.047849845	0.047743016	0.064424465	0.048335927	0.054619147	0.040261762	0.014420794	0.04858778	0.043521326	0.005239549	0.035035229	0.013545816	0.034085877	0.056727926	0.059875066	0.034530557	0.03367923	0.035775496	0.054372448	0.042015969	0.050858237	0.060215153	0.05280887	0.058955928	0.07182883	0.067528648	0.04533622	0.045371494	0.040261762	0.045429818	0.035743036	0.034744654	0.046300582	0.04425312	0.048304529	0.047798298	0.070110013
457	0.068043471	0.040389591	0.046985089	0.021214048	0.018362652	0.014757746	0.039117282	0.040288634	0.064379105	0.082985463	0.070223612	0.069885355	0.072092613	0.072016727	0.045336853	0.072655693	0.079015741	0.024137644	0.037134252	0.072949113	0.020739534	0.022469513	0.011111832	0.035240379	0.009721329	0.032391182	0.035611475	0.015483784	0.015282067	0.017686787	0.031070266	0.021670394	0.02815652	0.036656947	0.030896887	0.037587614	0.049075104	0.046335252	0.068785184	0.06909763	0.024137644	0.023914166	0.014463166	0.01677369	0.069761571	0.067953749	0.072253219	0.072064921	0.046985089
478	0.076909347	0.048479186	0.03931681	0.030045271	0.010790377	0.016950314	0.031094082	0.032154683	0.061049022	0.091904823	0.079099365	0.07878088	0.081037206	0.080960999	0.040519192	0.0815976	0.087928711	0.023174573	0.046013817	0.081821561	0.014496848	0.031128567	0.004891509	0.043703484	0.000778371	0.023446614	0.026678907	0.012928353	0.013393605	0.015204662	0.02271722	0.01635602	0.020319012	0.028072227	0.023531205	0.030337856	0.040824133	0.038968348	0.077657884	0.078003565	0.023174573	0.01868835	0.011567617	0.014689081	0.078634814	0.076857592	0.081180609	0.081009339	0.03931681
314	0.077884387	0.049321455	0.038345687	0.03108073	0.01025451	0.017675906	0.030342532	0.031378407	0.060512936	0.092897674	0.080077203	0.079765015	0.08204953	0.08197536	0.039846748	0.082615328	0.088956999	0.023040979	0.0469952	0.082855398	0.01376624	0.032168905	0.004527217	0.044742161	0.000376782	0.022436518	0.025684833	0.013240214	0.013777799	0.015473292	0.021907738	0.016185398	0.019635469	0.027196592	0.022931314	0.029737564	0.040014408	0.038329849	0.078634877	0.078991393	0.023040979	0.018056434	0.011394349	0.015018889	0.079611922	0.077844697	0.082177428	0.082023218	0.038345687
118	0.085750875	0.059325103	0.040884392	0.03743669	0.002692973	0.016249402	0.02056157	0.021859378	0.069043322	0.100223972	0.087864755	0.0873974	0.088785295	0.088630257	0.047369856	0.089123132	0.094874867	0.034311893	0.054997105	0.088412169	0.022201347	0.037744588	0.015961573	0.049072614	0.011819059	0.019054125	0.021184652	0.008139414	0.00924346	0.008800071	0.013473748	0.004889513	0.009702396	0.019436705	0.011968508	0.018621749	0.030689486	0.0273705	0.08645091	0.086531211	0.034311893	0.026901734	0.022799591	0.009254593	0.087419614	0.085410871	0.089442335	0.088697376	0.040884392
437	0.085750875	0.059325103	0.040884392	0.03743669	0.002692973	0.016249402	0.02056157	0.021859378	0.069043322	0.100223972	0.087864755	0.0873974	0.088785295	0.088630257	0.047369856	0.089123132	0.094874867	0.034311893	0.054997105	0.088412169	0.022201347	0.037744588	0.015961573	0.049072614	0.011819059	0.019054125	0.021184652	0.008139414	0.00924346	0.008800071	0.013473748	0.004889513	0.009702396	0.019436705	0.011968508	0.018621749	0.030689486	0.0273705	0.08645091	0.086531211	0.034311893	0.026901734	0.022799591	0.009254593	0.087419614	0.085410871	0.089442335	0.088697376	0.040884392
447	0.085750875	0.059325103	0.040884392	0.03743669	0.002692973	0.016249402	0.02056157	0.021859378	0.069043322	0.100223972	0.087864755	0.0873974	0.088785295	0.088630257	0.047369856	0.089123132	0.094874867	0.034311893	0.054997105	0.088412169	0.022201347	0.037744588	0.015961573	0.049072614	0.011819059	0.019054125	0.021184652	0.008139414	0.00924346	0.008800071	0.013473748	0.004889513	0.009702396	0.019436705	0.011968508	0.018621749	0.030689486	0.0273705	0.08645091	0.086531211	0.034311893	0.026901734	0.022799591	0.009254593	0.087419614	0.085410871	0.089442335	0.088697376	0.040884392
204	0.087495245	0.063105998	0.047241669	0.039074064	0.010238229	0.015484472	0.020269221	0.021759452	0.076578699	0.101447568	0.089530688	0.0889476	0.089652665	0.089439855	0.054827106	0.089821614	0.095104262	0.04160721	0.057238199	0.088441978	0.02979318	0.038856336	0.023075361	0.048928988	0.018548771	0.024112009	0.025414421	0.00863867	0.009338087	0.007176516	0.015976628	0.00270945	0.011625177	0.021506942	0.011317596	0.016331103	0.030127569	0.0246583	0.088150368	0.088017864	0.04160721	0.034493579	0.029996556	0.008203705	0.089104716	0.086927157	0.090696882	0.089520454	0.047241669
145	0.108323355	0.080422109	0.033053902	0.060235109	0.022469648	0.038619565	0.005455525	0.004386382	0.069827824	0.12297705	0.110468344	0.110051661	0.111638458	0.11149348	0.048211572	0.112002167	0.117778628	0.046656965	0.077447637	0.111304437	0.032047298	0.060630395	0.032923354	0.071908418	0.03122226	0.012667545	0.009886	0.030548594	0.031605864	0.030286452	0.009524056	0.023582599	0.013314325	0.00394544	0.012888467	0.011291318	0.009431036	0.013201826	0.109042577	0.109212399	0.046656965	0.035486468	0.037720225	0.031104631	0.11001555	0.108082767	0.112199454	0.111558329	0.033053902
420	0.101862345	0.075363598	0.038920807	0.053444815	0.016657228	0.030786286	0.004599502	0.006071962	0.073634915	0.116200213	0.103959824	0.103463323	0.10461729	0.104437242	0.051602401	0.104880557	0.110394975	0.045624055	0.071169287	0.103808718	0.031306556	0.05357374	0.029415801	0.06429906	0.026584966	0.015458956	0.014518819	0.022976603	0.023962924	0.022329146	0.006265161	0.015607039	0.006932499	0.007716149	0.004488468	0.004274677	0.014680904	0.011883123	0.102552841	0.102579284	0.045624055	0.03546952	0.035303685	0.023239312	0.103518866	0.10146629	0.105421529	0.104510293	0.038920807
465	0.09295604	0.068672316	0.04733943	0.044580886	0.013569466	0.020819736	0.016140024	0.01765444	0.078795553	0.106806723	0.094977967	0.094376229	0.094944662	0.094718721	0.056810355	0.095073597	0.100226351	0.045579678	0.062780808	0.093514359	0.032839482	0.044292105	0.027310734	0.054049265	0.023090385	0.023500914	0.024030802	0.014220438	0.01491598	0.012700175	0.014132989	0.007367502	0.010277387	0.018776426	0.008125488	0.011399582	0.025509119	0.019327402	0.09360383	0.093436232	0.045579678	0.037494135	0.034128219	0.01373951	0.094555311	0.09235147	0.096070151	0.094802376	0.04733943
107	0.108433948	0.081175567	0.036393365	0.060133369	0.022663139	0.037853447	0.002757866	0.001287239	0.073005566	0.122921488	0.110554714	0.110095173	0.111439426	0.111273741	0.051303285	0.111743635	0.117359132	0.048741827	0.077632909	0.110810575	0.034134566	0.060380157	0.034134983	0.071325314	0.03199778	0.015345331	0.012895546	0.029930363	0.030947572	0.029417254	0.010013134	0.02267682	0.013006819	0.005929354	0.011600957	0.008496011	0.008115268	0.009952748	0.109138315	0.109231364	0.048741827	0.037797463	0.039337367	0.030300546	0.110108014	0.108110295	0.112139815	0.111343456	0.036393365
428	0.107610244	0.080565639	0.037268277	0.059263566	0.02194505	0.036825749	0.001514736	0	0.073637124	0.122047401	0.109723481	0.109251482	0.110527159	0.11035587	0.051862496	0.110815235	0.116387813	0.048695292	0.076839637	0.109821343	0.034111705	0.05946864	0.033737951	0.070322344	0.031444278	0.015708769	0.01348017	0.028951604	0.029956542	0.028376337	0.009545463	0.021642512	0.012205601	0.006240456	0.010532381	0.007211531	0.00883424	0.009363773	0.108310092	0.108380703	0.048695292	0.037877734	0.039093706	0.029273974	0.109278653	0.107262312	0.11126617	0.110426895	0.037268277
443	0.107610244	0.080565639	0.037268277	0.059263566	0.02194505	0.036825749	0.001514736	0	0.073637124	0.122047401	0.109723481	0.109251482	0.110527159	0.11035587	0.051862496	0.110815235	0.116387813	0.048695292	0.076839637	0.109821343	0.034111705	0.05946864	0.033737951	0.070322344	0.031444278	0.015708769	0.01348017	0.028951604	0.029956542	0.028376337	0.009545463	0.021642512	0.012205601	0.006240456	0.010532381	0.007211531	0.00883424	0.009363773	0.108310092	0.108380703	0.048695292	0.037877734	0.039093706	0.029273974	0.109278653	0.107262312	0.11126617	0.110426895	0.037268277
424	0.108043338	0.084151709	0.051515383	0.059844166	0.027242233	0.035911102	0.013630223	0.014375771	0.087071547	0.121609412	0.110027171	0.109376192	0.109588913	0.10932983	0.065072842	0.109615621	0.114428184	0.058335024	0.078112913	0.107608708	0.044352478	0.059398892	0.041043205	0.068426584	0.037402443	0.028779455	0.027292458	0.02970593	0.03037943	0.028106532	0.019753361	0.022662425	0.019061482	0.01991152	0.015170816	0.009245084	0.016882372	0.007643049	0.108670841	0.108409998	0.058335024	0.048679453	0.047464648	0.029151944	0.109613791	0.107342072	0.110922553	0.109421136	0.051515383
475	0.114847249	0.090798866	0.053450255	0.066641405	0.033298959	0.042714041	0.016432661	0.016576826	0.090210372	0.128391754	0.116829762	0.116176363	0.116353583	0.116090097	0.068430799	0.116366082	0.121121364	0.06361393	0.084902625	0.114284927	0.049323998	0.066203462	0.046882915	0.075170253	0.04349901	0.032166819	0.030055919	0.036414552	0.037115399	0.034866766	0.024181814	0.029255094	0.024431697	0.022765078	0.020737422	0.014073859	0.015286664	0.007285758	0.115474135	0.115208605	0.06361393	0.053452214	0.053081198	0.035911009	0.116416758	0.114141787	0.117711072	0.116182426	0.053450255
468	0.216151469	0.226526306	0.249774716	0.206055059	0.21311908	0.200835114	0.21349469	0.214538121	0.278481648	0.214260594	0.215899509	0.214426305	0.206872632	0.206166772	0.257522648	0.204969733	0.200360422	0.238926635	0.212602099	0.197059194	0.231505398	0.203364057	0.222303505	0.195534969	0.217628581	0.225836241	0.225759166	0.205068448	0.204357234	0.20308545	0.216096478	0.205767252	0.212699188	0.219046941	0.209746497	0.207860208	0.216488587	0.207488954	0.215854341	0.213452541	0.238926635	0.235995312	0.228364188	0.203291875	0.215984666	0.213476881	0.211558773	0.206337776	0.249774716
247	0.015027279	0.0475987	0.124493174	0.063035674	0.100640856	0.086463243	0.120954753	0.122284616	0.120416795	0.003012748	0.012782992	0.013063467	0.014010413	0.014551769	0.113116629	0.015037085	0.016958649	0.090432988	0.045822963	0.021822649	0.099197576	0.06303241	0.092554008	0.054285031	0.092613839	0.115186808	0.118494655	0.093660113	0.09275535	0.094721272	0.113587028	0.101152858	0.110130033	0.119378365	0.112050313	0.118078282	0.131102182	0.126538676	0.014236023	0.01390404	0.090432988	0.099582734	0.091101454	0.093715074	0.013261231	0.015027174	0.011361122	0.014398763	0.124493174
238	0.000496968	0.032986024	0.109463109	0.048206218	0.085637073	0.071879912	0.106051749	0.107363236	0.106911962	0.015710509	0.002394912	0.002600865	0.010274148	0.010862703	0.098551331	0.012246479	0.019777206	0.075549887	0.030702005	0.019560074	0.084048972	0.048378235	0.077381345	0.040678873	0.077486745	0.10003517	0.103353865	0.078890001	0.078012259	0.080038478	0.098578126	0.086382658	0.095184583	0.104339907	0.097199849	0.103323381	0.116191136	0.111851458	0.000949147	0.002751362	0.075549887	0.084501472	0.075948746	0.079020653	0.001925442	0.002242092	0.006534374	0.010734168	0.109463109
106	0.002308567	0.034347908	0.110536994	0.04860806	0.086174822	0.07215106	0.106512801	0.107837304	0.108472713	0.014661871	0.002395371	0.001416842	0.008352598	0.00894038	0.09986136	0.010324139	0.017879617	0.076732732	0.031380697	0.017682	0.084993032	0.04867508	0.07816829	0.040534128	0.078163318	0.10075461	0.104051566	0.079263413	0.07836985	0.08036323	0.099120723	0.0867575	0.09567559	0.104909627	0.097625162	0.103691918	0.116658406	0.112184178	0.001866097	0.000878376	0.076732732	0.0855364	0.076887095	0.079351423	0.002215815	0.000690644	0.004797902	0.008811737	0.110536994
243	0.01925461	0.039917888	0.109996949	0.043434735	0.080771462	0.064744229	0.100077659	0.101499451	0.11386645	0.024632257	0.019446975	0.01799865	0.01246418	0.011888337	0.10214409	0.011472647	0.014958698	0.078028401	0.030693714	0.00836489	0.083537196	0.042552175	0.075310534	0.031237067	0.074242837	0.096773923	0.099813321	0.07255251	0.071542912	0.073203465	0.093522127	0.079892632	0.089669555	0.09947005	0.091005946	0.096490922	0.110154429	0.104572014	0.019091656	0.016892592	0.078028401	0.085013546	0.075577641	0.072267615	0.019415703	0.016669612	0.016307881	0.012045687	0.109996949
137	0.032032401	0.02628773	0.086531262	0.019412518	0.056814246	0.041305817	0.076416774	0.077812082	0.094031251	0.044846323	0.033804358	0.032977384	0.032873484	0.032651143	0.080137551	0.033039767	0.03870389	0.055866231	0.012466858	0.03240214	0.05995349	0.018535232	0.05141999	0.009075496	0.050215443	0.072730352	0.075774712	0.048882951	0.047908734	0.04970645	0.069630136	0.056311363	0.065858628	0.075560292	0.067378927	0.073102716	0.086539887	0.081393401	0.032547833	0.031938918	0.055866231	0.061762093	0.052132341	0.048734771	0.033436844	0.030933815	0.034203923	0.03273317	0.086531262
122	0.053571636	0.02787605	0.059924666	0.007895525	0.032377298	0.021643495	0.053005623	0.054259252	0.071259164	0.068445838	0.055736504	0.055371924	0.057569556	0.057503533	0.054909208	0.058163644	0.064643805	0.031043079	0.022670058	0.058715294	0.033327127	0.01012595	0.02489106	0.022743824	0.024261575	0.046925392	0.050157656	0.026804966	0.026132721	0.028454618	0.045285434	0.034081683	0.042053849	0.051002105	0.044384888	0.050829254	0.063090477	0.059540476	0.054303005	0.054571988	0.031043079	0.035352013	0.025609842	0.027410298	0.055278209	0.053430673	0.057708707	0.057549198	0.059924666
463	0.052053874	0.028846266	0.0634619	0.004125438	0.033945807	0.02104316	0.054249793	0.05556509	0.075613104	0.066565854	0.054159566	0.053690198	0.055331296	0.055218841	0.059075801	0.055798262	0.061994015	0.035326649	0.021474065	0.055865805	0.036871867	0.005905697	0.027967352	0.018758076	0.026722342	0.049318807	0.052436278	0.027261411	0.026455726	0.028631886	0.046887393	0.034718631	0.04339875	0.052725661	0.045415969	0.051639844	0.06439065	0.060259665	0.052748383	0.052829112	0.035326649	0.039167211	0.029368833	0.027591052	0.053715949	0.051706318	0.055788224	0.055275588	0.0634619
252	0.077392349	0.0526743	0.048539434	0.028917235	0.010903989	0.006917165	0.029207204	0.030602456	0.073131212	0.091580645	0.079460076	0.078923758	0.079959577	0.079778456	0.052255518	0.080223567	0.085800744	0.035126409	0.046937341	0.079268922	0.026150062	0.028929777	0.017081394	0.039828782	0.012295977	0.028115441	0.030469399	0.001815511	0.001396806	0.003797728	0.022781923	0.009264073	0.018769811	0.028746549	0.020188948	0.026204232	0.039338004	0.034796286	0.07806538	0.078020237	0.035126409	0.030603405	0.023660451	0.002891402	0.079026166	0.076915848	0.080806855	0.079851634	0.048539434
124	0.096192422	0.069214309	0.036766032	0.047912221	0.010512381	0.026110923	0.01024401	0.011456403	0.06955434	0.110698309	0.098313639	0.097856632	0.099257816	0.099100311	0.047469319	0.09958704	0.105292615	0.039684772	0.065397	0.098795743	0.025606576	0.048209338	0.023128272	0.059379576	0.020296662	0.012850559	0.013425501	0.018018934	0.019081056	0.017848433	0.003685107	0.011243652	0.000782304	0.009377145	0.003765989	0.009906879	0.020286201	0.018163146	0.096896967	0.09699525	0.039684772	0.029957869	0.029126137	0.018627706	0.097866753	0.095873189	0.099916765	0.09916806	0.036766032
136	0.100424371	0.073072404	0.034943537	0.05221548	0.014581639	0.030503641	0.006579624	0.007525113	0.069333259	0.114990253	0.102555263	0.10211426	0.103590322	0.103437944	0.047295023	0.103933734	0.109669255	0.041787269	0.069591084	0.103182362	0.02733825	0.052555408	0.026264593	0.063775954	0.023922811	0.011242169	0.010694384	0.022418481	0.023479132	0.022210297	0.002157123	0.015550858	0.005180799	0.005148137	0.005673233	0.008583964	0.016226954	0.015526522	0.101134826	0.101261631	0.041787269	0.031388779	0.031801861	0.023006668	0.102105982	0.100136442	0.104209634	0.103504506	0.034943537
123	0.088901259	0.064634414	0.047518971	0.040505629	0.011227247	0.016812425	0.019283977	0.020787429	0.077435429	0.102802326	0.090929405	0.090336462	0.090975911	0.090757189	0.055611652	0.091127042	0.096354798	0.042870912	0.05869505	0.089671729	0.030815656	0.040246254	0.024379023	0.050173227	0.019915784	0.024131746	0.025227397	0.010159591	0.010831505	0.008614379	0.015590041	0.003927744	0.01129718	0.020923937	0.010493812	0.015092238	0.029019017	0.023298122	0.089552389	0.089401409	0.042870912	0.035513186	0.031286335	0.009652121	0.090505207	0.08831373	0.092058083	0.090839161	0.047518971
121	0.114092697	0.085878557	0.033001598	0.066080655	0.028291139	0.044501166	0.010087128	0.008603159	0.070874731	0.128796317	0.116245664	0.115843323	0.117493583	0.117352722	0.049805103	0.117868478	0.123666264	0.050786416	0.083200026	0.117197945	0.036297917	0.066503357	0.038156451	0.077805067	0.036767858	0.016438959	0.013053398	0.03644059	0.037495366	0.036147705	0.015368312	0.029428732	0.019209983	0.009528351	0.018576809	0.01572928	0.006622747	0.014345958	0.114816969	0.115011977	0.050786416	0.039328385	0.042530009	0.036977211	0.115790865	0.113879899	0.118021379	0.11741662	0.033001598
116	0.111011145	0.083709848	0.03686601	0.06270582	0.02523468	0.040356786	0.00502011	0.003536438	0.073997942	0.125493761	0.113131607	0.112671228	0.114002913	0.11383555	0.052466667	0.114302007	0.119899312	0.050836446	0.080209972	0.113340914	0.036219946	0.062943209	0.036562551	0.073846798	0.034515567	0.017006764	0.014221541	0.032464431	0.033474907	0.031909816	0.012524487	0.025174127	0.015583557	0.007905982	0.01406793	0.010222347	0.005584996	0.009385294	0.111715345	0.111806764	0.050836446	0.039751874	0.041640382	0.032804346	0.112684995	0.110685957	0.114712113	0.113905667	0.03686601
143	0.114725156	0.088661624	0.044294046	0.0662505	0.029969809	0.042938973	0.009687991	0.009059257	0.081634923	0.128847706	0.116793401	0.116251352	0.117099198	0.116890452	0.060124253	0.117276727	0.122525187	0.057751906	0.084175971	0.115829959	0.043170944	0.066201477	0.042479565	0.076343289	0.039859816	0.024470165	0.021836046	0.03557138	0.036470671	0.034551998	0.018377404	0.028077263	0.020227258	0.015083846	0.017438203	0.011151637	0.005782994	0.003777069	0.115398934	0.115341526	0.057751906	0.046915877	0.048037066	0.035541031	0.116359706	0.114240496	0.118084761	0.116970217	0.044294046
109	0.120808439	0.0963987	0.054709554	0.07253807	0.038389363	0.048646216	0.019729865	0.019435311	0.092281058	0.134407999	0.122800624	0.122158068	0.12238574	0.122125097	0.07081484	0.122406371	0.127175912	0.067789247	0.090769374	0.120340435	0.053305017	0.072148716	0.051675683	0.081213015	0.048555947	0.0350742	0.032520126	0.042158998	0.042899092	0.040694134	0.028158769	0.034881868	0.02910065	0.025624966	0.025646876	0.018840605	0.015165517	0.010483388	0.121440532	0.121195477	0.067789247	0.057221295	0.05762844	0.041734782	0.122385355	0.12012514	0.123719026	0.122216795	0.054709554
312	0.10429393	0.137048556	0.213811041	0.149676583	0.187314125	0.171307718	0.206673269	0.208101822	0.208394155	0.088658201	0.102018981	0.101970922	0.098587368	0.098625688	0.202480012	0.097949899	0.091797406	0.179877931	0.134143392	0.098282144	0.188143877	0.149026545	0.180851754	0.137786011	0.180314338	0.202973017	0.206118114	0.179162459	0.178147576	0.179770056	0.200114736	0.186477815	0.196283995	0.206053455	0.19759627	0.202962828	0.216727716	0.210875061	0.103459657	0.102535459	0.179877931	0.188803227	0.180037063	0.17884692	0.102510198	0.103692375	0.098980321	0.098585456	0.213811041
419	0.002025408	0.031743826	0.108029226	0.046554926	0.084010156	0.070217063	0.104411467	0.105725143	0.105868452	0.017133444	0.003999286	0.003816525	0.010540668	0.011061877	0.097270032	0.012432674	0.020185153	0.074178807	0.029102097	0.019379503	0.082550475	0.046716406	0.075821071	0.039031412	0.07589249	0.098454232	0.101766621	0.077236764	0.0763572	0.078380132	0.096952609	0.084729792	0.093549132	0.102720281	0.095553884	0.101670122	0.114552073	0.110194441	0.002596857	0.0034631	0.074178807	0.083046273	0.074447293	0.077362856	0.003555552	0.00245204	0.007385315	0.010952884	0.108029226
304	0.002379283	0.031626819	0.107841312	0.046259237	0.083733005	0.069907339	0.104124564	0.105439906	0.105804698	0.017330055	0.004286222	0.004002275	0.010453758	0.010958878	0.097135195	0.012323331	0.020112689	0.074014483	0.028843501	0.01918629	0.082337613	0.046408498	0.075580913	0.038683695	0.075635008	0.098203479	0.101512556	0.07693875	0.076057315	0.078076529	0.096676273	0.084432095	0.093265935	0.102447698	0.095262426	0.10137194	0.114266055	0.109892237	0.002910727	0.003547326	0.074014483	0.082850738	0.074233402	0.077059911	0.00385535	0.002473834	0.007446183	0.010854387	0.107841312
320	0.032985679	0	0.077248318	0.027283686	0.058719487	0.049469757	0.079440919	0.080565639	0.074652744	0.048595624	0.035242097	0.035517608	0.040952751	0.041210623	0.065579912	0.042348288	0.05017124	0.042943114	0.013929459	0.046462505	0.052903821	0.029195441	0.047873278	0.031683321	0.049215706	0.070687533	0.074168164	0.05447832	0.053878145	0.0562419	0.071188955	0.061546994	0.068510021	0.076503744	0.071278836	0.077934332	0.089288033	0.086686008	0.033840529	0.035172064	0.042943114	0.052668558	0.044996015	0.055202474	0.034750456	0.034061945	0.039024248	0.041174924	0.077248318
459	0.007307228	0.038671658	0.114142623	0.05081603	0.088579688	0.073943329	0.108701769	0.110056154	0.113079193	0.012052529	0.006110482	0.004756564	0.003395605	0.004055385	0.103978008	0.005409488	0.012799117	0.080605735	0.034360796	0.013151156	0.088337533	0.050631732	0.081169789	0.041456926	0.080910692	0.103565831	0.106808014	0.081287038	0.080357094	0.082265393	0.101516162	0.088768305	0.097952279	0.107362229	0.099739836	0.105658917	0.118850597	0.114051807	0.006637332	0.004230756	0.080605735	0.089080786	0.080231533	0.081270748	0.00634832	0.005020893	0.001741418	0.003903098	0.114142623
319	0.041241743	0.03161044	0.081777354	0.014559976	0.049676188	0.033245707	0.068608707	0.07004085	0.092957038	0.053668607	0.042977104	0.04210954	0.041477721	0.041193582	0.077335118	0.041447791	0.046452534	0.053315314	0.018065752	0.039797629	0.05523752	0.012620234	0.046026769	0.000302041	0.044130508	0.066177296	0.069046661	0.041122126	0.040095834	0.041707698	0.062255041	0.048412071	0.058310664	0.068219309	0.059530796	0.064981501	0.078665219	0.073095317	0.041741096	0.041050234	0.053315314	0.057627906	0.047825609	0.040781278	0.042619057	0.04006966	0.043145511	0.041290024	0.081777354
417	0.080102397	0.050877297	0.035127717	0.033845152	0.010687139	0.020789651	0.029489086	0.030406776	0.057796185	0.095228754	0.082312046	0.082041318	0.084533783	0.08447707	0.036888498	0.08514675	0.091593853	0.021429733	0.049279126	0.085565237	0.010771733	0.035050162	0.00338519	0.047719303	0.003608293	0.020127391	0.023500349	0.015760325	0.016420604	0.017879389	0.020861456	0.01754271	0.019190019	0.025762094	0.022773717	0.029512344	0.038846902	0.03790597	0.080864979	0.081292969	0.021429733	0.015230822	0.009935351	0.01754848	0.081842291	0.080141888	0.084540842	0.084520743	0.035127717
486	0.094081395	0.065095746	0.028407065	0.046917133	0.010802148	0.028569966	0.016871694	0.017428276	0.059837286	0.109073567	0.096273473	0.095956422	0.098139749	0.098050549	0.037757761	0.098661795	0.104866833	0.031286125	0.063189217	0.098647536	0.016750849	0.047750759	0.017271952	0.059912783	0.016397749	0.006580136	0.009546339	0.020759989	0.021842411	0.02167381	0.008509937	0.016649581	0.009731792	0.011952416	0.013503789	0.018931855	0.025238705	0.02610758	0.094831454	0.095177672	0.031286125	0.020762247	0.021867945	0.02206559	0.095808464	0.094032133	0.098342691	0.098102099	0.028407065
301	0.089069066	0.061165174	0.034608906	0.041291889	0.004135239	0.021943596	0.018467402	0.019482156	0.063877913	0.103851758	0.091229859	0.090846405	0.092688773	0.092571476	0.041979221	0.093133218	0.099153976	0.031488004	0.058166897	0.092829297	0.017974562	0.041925389	0.014538621	0.053808624	0.011971617	0.013087214	0.015607749	0.014086453	0.015170219	0.015041365	0.010024477	0.010559624	0.008054305	0.015523907	0.011761707	0.018411479	0.028130492	0.026751717	0.089798196	0.090028377	0.031488004	0.022570423	0.020630257	0.01540292	0.090772943	0.088892248	0.093087064	0.092629696	0.034608906
477	0.114081919	0.089976363	0.052876878	0.065857496	0.032459632	0.041937951	0.015718459	0.015906791	0.089543482	0.127650314	0.116067793	0.115418461	0.115622903	0.11536177	0.067741163	0.115642687	0.120421852	0.062798992	0.084112889	0.113591407	0.048521552	0.065432281	0.04604715	0.074449547	0.04265968	0.031453149	0.029386232	0.035603091	0.03630919	0.034067034	0.023392668	0.02843089	0.023603717	0.022072316	0.019902624	0.013249574	0.014992762	0.006688074	0.11471058	0.114452779	0.062798992	0.052661361	0.052251972	0.03511081	0.11565398	0.113384523	0.11696501	0.115453562	0.052876878
218	0.125495142	0.092930868	0.0393848	0.094059227	0.074852366	0.088940637	0.077273412	0.0766421	0.019488674	0.140786354	0.127689362	0.128145231	0.133883168	0.1341348	0.031776936	0.135255288	0.143022117	0.05520079	0.100907451	0.13881692	0.057507116	0.096342592	0.067398611	0.108784571	0.071639321	0.062883699	0.063721929	0.083435852	0.084264687	0.085240275	0.072696503	0.082141718	0.07563744	0.071022561	0.078934185	0.082191456	0.078355666	0.085462023	0.126354327	0.127912965	0.05520079	0.053487535	0.062651717	0.085166148	0.127206571	0.126835374	0.131813634	0.134101432	0.0393848
110	0.001605547	0.03456091	0.111154768	0.049975413	0.08741228	0.073636518	0.107825452	0.10913741	0.108312127	0.01405897	0.000681617	0.001745832	0.009891901	0.01053751	0.100139132	0.011903865	0.019108905	0.077202689	0.032474517	0.019515554	0.085779012	0.0501368	0.079140654	0.042336391	0.079257323	0.101801716	0.105122355	0.080657961	0.079778805	0.081801805	0.100353334	0.088150886	0.096959185	0.106114862	0.098971762	0.10509134	0.11796512	0.113616207	0.000827336	0.002627713	0.077202689	0.086207033	0.07768063	0.08078459	0.000196515	0.002888857	0.005639321	0.010391192	0.111154768
321	0.001477388	0.034458044	0.111021794	0.049786932	0.087233022	0.073441479	0.107641473	0.108954259	0.108246999	0.01417673	0.000802373	0.001648435	0.009792909	0.010432929	0.100034374	0.011802867	0.019052449	0.077081096	0.03230269	0.01938753	0.085632333	0.049942642	0.07897982	0.0421248	0.079087763	0.101635847	0.104954832	0.080468495	0.079588439	0.081609663	0.100174562	0.087961587	0.096776995	0.105937998	0.09878552	0.104901831	0.117781608	0.113424753	0.000654037	0.002463252	0.077081096	0.08606939	0.077533179	0.080592762	0.000324854	0.002679416	0.005597207	0.010288423	0.111021794
471	0.004218753	0.034433892	0.110134987	0.047489368	0.085160817	0.070886262	0.105413811	0.106750819	0.108822628	0.015383067	0.004465084	0.003168097	0.007088708	0.007580159	0.099795622	0.00894206	0.016757257	0.076493979	0.0305927	0.015922345	0.084436392	0.047455723	0.077428922	0.038950217	0.077300523	0.099928261	0.103200044	0.07809019	0.07718204	0.079143445	0.0981063	0.085582011	0.094610113	0.103921196	0.096494023	0.102504185	0.115562762	0.110960362	0.003966036	0.002003247	0.076493979	0.08509401	0.076328266	0.078137791	0.004344431	0.001548021	0.004746561	0.007478369	0.110134987
444	0.101187316	0.070332311	0.015819618	0.05600219	0.023095935	0.040407839	0.023739303	0.023479548	0.05016691	0.116550814	0.103431551	0.103266533	0.106221654	0.106199642	0.028411607	0.106925149	0.11354626	0.030630586	0.070687733	0.107624298	0.017496606	0.057249223	0.024029047	0.069898536	0.025481602	0.008437632	0.010004107	0.032975434	0.03402091	0.034116866	0.018229947	0.029322756	0.021328079	0.017336222	0.024480863	0.028027532	0.028252539	0.032820734	0.101977942	0.102582748	0.030630586	0.018981788	0.025344453	0.034413826	0.1029521	0.101424959	0.105967293	0.106235022	0.015819618
263	0.101609992	0.070851971	0.016279219	0.05624784	0.022915722	0.040336255	0.022973558	0.022693053	0.05094583	0.116952914	0.103851523	0.103676145	0.106576991	0.10654991	0.02921878	0.107266935	0.113857087	0.031348565	0.07106774	0.107908801	0.018073112	0.057460668	0.024341506	0.070075022	0.025643848	0.007801023	0.009213201	0.032829189	0.033883144	0.033920063	0.017620123	0.029007001	0.020815323	0.016568324	0.023900508	0.027325292	0.027413336	0.032026877	0.102398185	0.102985596	0.031348565	0.019687313	0.025856218	0.034241019	0.103372876	0.101828245	0.106355908	0.106586523	0.016279219
469	0.084758718	0.057267131	0.037732446	0.036869837	0.001831518	0.017846541	0.022174073	0.023310518	0.064888756	0.099485721	0.086910413	0.086510124	0.088279474	0.088157469	0.043299249	0.088711341	0.094709435	0.030204101	0.053873054	0.088377871	0.017965688	0.037477794	0.012084413	0.04936267	0.008472175	0.017350024	0.020013688	0.010355679	0.011380273	0.011744337	0.01409613	0.00912238	0.011280334	0.019807904	0.014438725	0.021246041	0.032081385	0.029874789	0.085481997	0.085682704	0.030204101	0.022665849	0.01879001	0.011888968	0.086455785	0.084549233	0.088716007	0.088216783	0.037732446
244	0.101862345	0.075363598	0.038920807	0.053444815	0.016657228	0.030786286	0.004599502	0.006071962	0.073634915	0.116200213	0.103959824	0.103463323	0.10461729	0.104437242	0.051602401	0.104880557	0.110394975	0.045624055	0.071169287	0.103808718	0.031306556	0.05357374	0.029415801	0.06429906	0.026584966	0.015458956	0.014518819	0.022976603	0.023962924	0.022329146	0.006265161	0.015607039	0.006932499	0.007716149	0.004488468	0.004274677	0.014680904	0.011883123	0.102552841	0.102579284	0.045624055	0.03546952	0.035303685	0.023239312	0.103518866	0.10146629	0.105421529	0.104510293	0.038920807
257	0.106285231	0.079235266	0.036970888	0.057947267	0.02061012	0.03557261	0.000920047	0.00133493	0.073028156	0.120732854	0.108399772	0.107930103	0.109223331	0.109053857	0.051187092	0.10951681	0.115106518	0.04755923	0.075510063	0.108548428	0.032995446	0.058163887	0.032454497	0.069056049	0.030123472	0.01490945	0.012908528	0.027671497	0.028682512	0.02713108	0.008262077	0.020392249	0.010873611	0.005527659	0.009304473	0.00667832	0.010164902	0.010164315	0.106985848	0.107060731	0.04755923	0.03682217	0.037864669	0.028019661	0.107954612	0.105941781	0.109951448	0.109124453	0.036970888
219	0.103799755	0.077679414	0.040874776	0.055337226	0.019058809	0.032309939	0.004039868	0.00548499	0.076056778	0.118022388	0.105880549	0.105358291	0.106356038	0.106162383	0.054058157	0.106579267	0.11197794	0.048348042	0.073193533	0.105344192	0.034028832	0.055366816	0.032044896	0.06582385	0.0290962	0.017775709	0.016486093	0.024710938	0.02565025	0.023857537	0.008933215	0.017237377	0.009485533	0.009267797	0.006419445	0.00202295	0.013200999	0.00925315	0.104480597	0.104459916	0.048348042	0.038178422	0.037994555	0.024812586	0.105443709	0.10335332	0.107250084	0.106238611	0.040874776
261	0.101341451	0.077206077	0.048775169	0.053043769	0.020666934	0.02916805	0.012323871	0.013622778	0.082835253	0.115049779	0.10334462	0.102717925	0.103102147	0.102858659	0.060751191	0.103177102	0.108150245	0.052257695	0.071280607	0.101377262	0.038642491	0.052673479	0.034564605	0.062037901	0.030733055	0.025101756	0.024394158	0.022773375	0.023465352	0.021220863	0.015378454	0.015724425	0.013489555	0.017494602	0.009610003	0.006464339	0.019467609	0.011648518	0.101979198	0.101764436	0.052257695	0.043121738	0.041144098	0.0222643	0.102926553	0.100688037	0.104336601	0.102946379	0.048775169
474	0.001566559	0.03287122	0.109676838	0.049207938	0.086474222	0.072981456	0.106958172	0.108256344	0.106396314	0.015741057	0.002716292	0.003802657	0.011916692	0.012543788	0.09844371	0.013920324	0.021218936	0.075633999	0.031465243	0.021413715	0.084435439	0.049477525	0.077955562	0.042152597	0.078182741	0.100673948	0.10401528	0.079892381	0.079030109	0.08108611	0.099404976	0.087380056	0.09606488	0.105136897	0.098144296	0.104320528	0.117088575	0.112880101	0.001933094	0.004435221	0.075633999	0.084775069	0.076346853	0.080063184	0.002310051	0.004224661	0.007760624	0.012403603	0.109676838
117	0.001674378	0.032128089	0.108926137	0.048520284	0.085760297	0.072309418	0.106252728	0.107549048	0.105693946	0.016477969	0.003337364	0.004265295	0.012280457	0.012889278	0.097702415	0.014271145	0.021678467	0.074884737	0.030747468	0.02165825	0.083687436	0.048807365	0.077216952	0.04158006	0.077453887	0.099939652	0.103282784	0.079202357	0.078342694	0.080403709	0.09868943	0.086688886	0.095356177	0.104417737	0.097444537	0.103628742	0.116381679	0.112193296	0.002306801	0.004744095	0.074884737	0.084024684	0.075599319	0.079379942	0.002891764	0.004352436	0.00826745	0.012754828	0.108926137
302	0.000963581	0.033937962	0.110463013	0.049200663	0.086645259	0.072859044	0.107054006	0.108366673	0.107785572	0.014721552	0.001378334	0.001856439	0.009893497	0.010515335	0.099510423	0.011893598	0.019260234	0.076535361	0.031716186	0.019385447	0.085060556	0.049359519	0.078397982	0.041573122	0.07850191	0.101051439	0.104369726	0.079882643	0.079003004	0.081025197	0.099586818	0.087375664	0.096189307	0.105350413	0.098198538	0.104316001	0.117194071	0.112839894	0.000113146	0.002404035	0.076535361	0.085505915	0.076960778	0.080008111	0.000912549	0.002361066	0.005865545	0.010376611	0.110463013
448	0.001742741	0.031244166	0.107823074	0.046982372	0.084302666	0.070735054	0.104763998	0.10606653	0.105123242	0.017394477	0.004013199	0.00439218	0.0118406	0.012396284	0.096818257	0.013776663	0.021424206	0.073865551	0.029312567	0.020872674	0.082475061	0.047229981	0.075895013	0.039890287	0.076066279	0.098584252	0.101915483	0.077669119	0.076802826	0.078851686	0.097237756	0.085158451	0.093878856	0.102981009	0.095938052	0.102099587	0.114897611	0.11065127	0.002596453	0.004434267	0.073865551	0.082882084	0.074379206	0.077829914	0.003520938	0.003662246	0.008297898	0.012277636	0.107823074
460	0.011741387	0.042489153	0.117239215	0.052892411	0.090683917	0.07556551	0.110586339	0.111964495	0.117048789	0.011458534	0.01039677	0.009131348	0.001566835	0.001610014	0.107523276	0.001797283	0.008366783	0.083965824	0.037187304	0.009509607	0.091239788	0.052502128	0.083794895	0.042547909	0.083321911	0.105991661	0.109182578	0.083084017	0.082125631	0.083956357	0.10358891	0.090536125	0.09992926	0.109475287	0.101574867	0.107357191	0.120724446	0.115651876	0.011052661	0.008668875	0.083965824	0.092151423	0.083147301	0.082978996	0.01068792	0.009419672	0.005337631	0.00154051	0.117239215
131	0.010717982	0.040456057	0.114979735	0.050588826	0.088381548	0.073296794	0.108297344	0.109673857	0.115066779	0.013381441	0.009770783	0.008363224	0.000918061	0.000764128	0.105362355	0.002003501	0.00992883	0.081759351	0.034908803	0.009448335	0.088958038	0.050208788	0.081493204	0.040337618	0.0810144	0.103684117	0.106874839	0.080800027	0.079843923	0.081681845	0.101288353	0.08825523	0.097633641	0.107173135	0.099289175	0.10508391	0.118436677	0.113389311	0.010140397	0.007646644	0.081759351	0.089890202	0.080867682	0.080702751	0.009969659	0.008167981	0.005207287	0.000775387	0.114979735
408	0.016385658	0.045843123	0.119439404	0.054037324	0.091704307	0.076074296	0.111309085	0.112712647	0.12049545	0.013974294	0.015160589	0.013855621	0.005757611	0.005195597	0.110341683	0.003824778	0.00433675	0.086564358	0.039345482	0.005443262	0.093229564	0.053414346	0.085457192	0.042685853	0.084726241	0.107365024	0.11048862	0.083767536	0.082779382	0.084515627	0.1045446	0.091165399	0.100779698	0.110468142	0.102256715	0.107870092	0.121418963	0.116038019	0.015740189	0.013295665	0.086564358	0.094354312	0.085171798	0.083560996	0.015433344	0.013926237	0.010127467	0.005310911	0.119439404
440	0.084264622	0.052982738	0.026501564	0.041049344	0.019647617	0.031530866	0.033613425	0.034106097	0.047088842	0.099745086	0.086523287	0.086425841	0.089782211	0.089802446	0.026027649	0.090598602	0.097483095	0.014631025	0.054147711	0.091832301	0.000105019	0.042727374	0.010132666	0.055641257	0.014232929	0.019834268	0.023293123	0.02652503	0.027235987	0.028558895	0.025199976	0.027149246	0.025340069	0.028303168	0.029264454	0.035386695	0.041447016	0.04285416	0.085069661	0.085788865	0.014631025	0.004639591	0.008199655	0.028305732	0.086039306	0.084629704	0.089269469	0.089827419	0.026501564
142	0.032244809	0.036462386	0.096513765	0.028972446	0.064689865	0.047936621	0.083303406	0.084755631	0.105304489	0.041800263	0.033427409	0.032237128	0.02933772	0.028899425	0.091021794	0.02881465	0.032546342	0.066782027	0.023204649	0.025636868	0.069918023	0.0274151	0.06091841	0.014774767	0.059168031	0.081249715	0.084106923	0.055940945	0.054892268	0.056379294	0.077179066	0.063115521	0.073172909	0.083145965	0.074225105	0.079442762	0.09329063	0.087343095	0.032491382	0.031076044	0.066782027	0.072054663	0.062307304	0.055489339	0.0331902	0.03034397	0.032106741	0.029029559	0.096513765
132	0.084914632	0.055094216	0.030052153	0.039062866	0.011529113	0.025262006	0.026956841	0.027670999	0.054929107	0.100129106	0.08713741	0.086902501	0.089559088	0.089515135	0.033441348	0.090205788	0.09672139	0.021606072	0.05417967	0.090737119	0.008095904	0.040305989	0.007364327	0.052990353	0.008721376	0.01559334	0.01908226	0.019209113	0.020046889	0.021056454	0.018290576	0.019063032	0.017697084	0.022411408	0.021569982	0.027977784	0.0356903	0.035897026	0.085687217	0.086175926	0.021606072	0.012779447	0.011434181	0.020943951	0.08666408	0.085021901	0.089472797	0.089555757	0.030052153
211	0.076920067	0.051061503	0.045781402	0.028588419	0.009475795	0.00925001	0.029381753	0.030697076	0.069611861	0.091375274	0.07902861	0.07855455	0.07995219	0.079801764	0.0488347	0.080304837	0.086119287	0.031589028	0.046207174	0.079701065	0.022717526	0.02893327	0.01351957	0.040494992	0.008752605	0.026371449	0.029005303	0.004571176	0.004824153	0.006908256	0.02220798	0.010517355	0.018550619	0.028137728	0.020613116	0.027039076	0.039521562	0.035763772	0.077616806	0.077685677	0.031589028	0.027118907	0.020098027	0.006218534	0.078584702	0.076566278	0.080593651	0.079867743	0.045781402
138	0.097762791	0.0684107	0.025505871	0.050808878	0.014700105	0.032507336	0.015981857	0.016198829	0.058712536	0.112817956	0.099964285	0.099669451	0.101958247	0.10187724	0.036662199	0.102502448	0.108755738	0.032927252	0.066897259	0.102563323	0.018328291	0.05168453	0.020545492	0.06388957	0.020150224	0.002587268	0.005795351	0.024625624	0.02571643	0.025426389	0.008868746	0.020039259	0.011627129	0.010119766	0.014911394	0.019218794	0.023141968	0.025379437	0.098519507	0.098903905	0.032927252	0.021785648	0.024432643	0.025870796	0.099496788	0.097755833	0.102101666	0.101926846	0.025505871
404	0.085018653	0.057759366	0.038388468	0.037010468	0.001001761	0.017457641	0.021698526	0.022871737	0.065814627	0.09969113	0.08716227	0.08674681	0.088430571	0.088301092	0.04419983	0.088841314	0.094784916	0.031142903	0.054152918	0.088422535	0.018918209	0.03755094	0.012963841	0.049319859	0.009199781	0.017608912	0.020152898	0.009781414	0.01083353	0.011041474	0.013791425	0.00816888	0.010750675	0.019590519	0.013763624	0.020564848	0.031671715	0.029231086	0.085736849	0.085910496	0.031142903	0.023618566	0.019705864	0.011247668	0.086709687	0.084779747	0.088916886	0.088362178	0.038388468
449	0.067708863	0.046771368	0.060018871	0.020177014	0.023295828	0.005532279	0.040722925	0.04218282	0.081082698	0.081223808	0.069665691	0.068992251	0.069271635	0.069033504	0.061381599	0.069369192	0.074520483	0.041014685	0.038406976	0.067838257	0.035632442	0.01926386	0.025654798	0.028338572	0.021681014	0.040494274	0.042889164	0.013681402	0.012586426	0.013824805	0.034990235	0.020565254	0.030826136	0.040925235	0.031650507	0.03692169	0.05070095	0.045045742	0.068321243	0.068018279	0.041014685	0.039560187	0.030841041	0.012982114	0.069258082	0.06695561	0.070524824	0.06911981	0.060018871
407	0.078142821	0.053367504	0.048141823	0.029667794	0.010324118	0.007537393	0.028460385	0.029857475	0.073088235	0.092332086	0.080210996	0.079675132	0.080709096	0.080527469	0.052126891	0.080971457	0.08654183	0.035301762	0.047681352	0.080005884	0.026042472	0.029680853	0.017131883	0.04055861	0.012318656	0.027528663	0.029842107	0.001114473	0.00112897	0.003294898	0.022074525	0.008515298	0.018043781	0.028037215	0.01943912	0.025454529	0.038589721	0.034050719	0.07881612	0.078771764	0.035301762	0.030533998	0.023787053	0.002508	0.079776988	0.07766731	0.081558369	0.08060077	0.048141823
441	0.090687739	0.063312814	0.036111881	0.04261637	0.004825456	0.02204461	0.016135053	0.017258158	0.066406226	0.105335364	0.09282886	0.092407736	0.094033823	0.093897315	0.044435577	0.09442379	0.100301261	0.034390023	0.059826782	0.093895845	0.020826172	0.043085986	0.017261152	0.054662876	0.014315832	0.013433513	0.015403813	0.013937028	0.015041051	0.014447417	0.008123021	0.008958327	0.005356226	0.013975787	0.008914442	0.015632537	0.026030386	0.024091165	0.091404428	0.091567486	0.034390023	0.025391996	0.023484328	0.014989027	0.092376946	0.090438046	0.094558835	0.093960093	0.036111881
411	0.099040607	0.071235577	0.032865883	0.05102276	0.013226956	0.030004243	0.008982219	0.009718272	0.066788899	0.113727625	0.101189049	0.100780093	0.102441077	0.102304931	0.04473244	0.102830973	0.108692118	0.03921222	0.068158849	0.10226884	0.024723237	0.051487116	0.024058074	0.062975932	0.022020477	0.008961374	0.009042702	0.021855481	0.02294437	0.021926132	0.000877104	0.015486405	0.005091745	0.00556893	0.007227794	0.011207086	0.018118465	0.018127393	0.099761938	0.099946088	0.03921222	0.028736521	0.029389175	0.022636975	0.100735333	0.098814734	0.102952801	0.102367661	0.032865883
305	0.104735112	0.078070478	0.038537813	0.056330681	0.01935277	0.033686749	0.001744152	0.003256278	0.074100601	0.119093521	0.106836215	0.10634501	0.107519683	0.107340607	0.052162783	0.107785445	0.113301396	0.047453317	0.074021289	0.106713434	0.032985341	0.056473196	0.031751503	0.067202414	0.029134943	0.015806183	0.014226395	0.025882947	0.026869716	0.025227629	0.007825324	0.018510386	0.009560597	0.006881812	0.007394195	0.004555058	0.011775528	0.009865915	0.105427757	0.105463697	0.047453317	0.036982461	0.037426222	0.026141796	0.10639438	0.104349569	0.108314231	0.107413441	0.038537813
220	0.091512409	0.067774403	0.049238941	0.043242399	0.014297487	0.019340454	0.018342272	0.019855374	0.080138187	0.105237883	0.093514783	0.092888767	0.093316665	0.093079732	0.058216241	0.093412808	0.098473482	0.046152132	0.061504267	0.091733533	0.033817232	0.042845636	0.027711149	0.052318344	0.023299969	0.025488599	0.026146753	0.013331898	0.013896398	0.011554931	0.01626695	0.007302532	0.012284525	0.021012898	0.010354563	0.013439179	0.027584732	0.02106264	0.092149578	0.091936335	0.046152132	0.0385015	0.034600193	0.012600051	0.093096796	0.090859205	0.094518599	0.093165908	0.049238941
456	0.107610244	0.080565639	0.037268277	0.059263566	0.02194505	0.036825749	0.001514736	0	0.073637124	0.122047401	0.109723481	0.109251482	0.110527159	0.11035587	0.051862496	0.110815235	0.116387813	0.048695292	0.076839637	0.109821343	0.034111705	0.05946864	0.033737951	0.070322344	0.031444278	0.015708769	0.01348017	0.028951604	0.029956542	0.028376337	0.009545463	0.021642512	0.012205601	0.006240456	0.010532381	0.007211531	0.00883424	0.009363773	0.108310092	0.108380703	0.048695292	0.037877734	0.039093706	0.029273974	0.109278653	0.107262312	0.11126617	0.110426895	0.037268277
152	0.113566554	0.086680894	0.039827523	0.065163633	0.028031934	0.042391686	0.007290056	0.006118549	0.077246458	0.127922388	0.115668881	0.115178483	0.116330597	0.116147499	0.055812841	0.116583702	0.12204931	0.054317647	0.082839622	0.115434677	0.039701997	0.065293181	0.039792658	0.075914758	0.037561031	0.020520345	0.017686335	0.034675131	0.035646373	0.033930626	0.015625987	0.027254007	0.018259169	0.01138782	0.01618251	0.011058819	0.003093371	0.007142661	0.114259985	0.114297017	0.054317647	0.043262316	0.045008281	0.034868363	0.115226794	0.113183006	0.117143659	0.116221301	0.039827523
239	0.125515855	0.098300347	0.043923386	0.077130625	0.039835286	0.054313305	0.019214297	0.017920416	0.082354075	0.139894773	0.127623346	0.127139948	0.128301572	0.128116868	0.061993875	0.128548931	0.133981048	0.064108098	0.094759087	0.127346382	0.049601079	0.077266722	0.050942144	0.087826528	0.049089316	0.029755858	0.026375068	0.046642683	0.047607922	0.045858551	0.027115042	0.039206702	0.030125237	0.021966423	0.02815454	0.022664203	0.009086806	0.015652934	0.126212405	0.126261694	0.064108098	0.052647735	0.055656787	0.04680736	0.127180035	0.125146407	0.129115689	0.128191078	0.043923386
120	0.118048108	0.092300542	0.047239706	0.069579911	0.033660831	0.046076346	0.013527681	0.012885102	0.084893025	0.132058058	0.120100401	0.119535488	0.120238992	0.120017625	0.063523672	0.120378639	0.125511124	0.06158021	0.087591134	0.118776177	0.04699258	0.0694522	0.046292749	0.079343996	0.043612303	0.028149674	0.025398506	0.038896056	0.03976089	0.037762417	0.022214841	0.031414849	0.02396253	0.018831756	0.021024034	0.014498508	0.007713677	0.005982843	0.118712942	0.118613239	0.06158021	0.050706443	0.05187654	0.038769313	0.119670616	0.117518626	0.121307316	0.120100315	0.047239706
209	0.118286159	0.092640396	0.047830277	0.069823709	0.034028654	0.046276281	0.013996105	0.013387962	0.085481231	0.132265394	0.120333969	0.119762876	0.120428984	0.120204493	0.064106003	0.120559267	0.125663775	0.062081627	0.087857309	0.118920036	0.047499467	0.069675021	0.046723685	0.079504065	0.0440057	0.028701408	0.025965768	0.03914624	0.040001644	0.037983904	0.022675852	0.031672585	0.024353298	0.01936719	0.02136185	0.01478376	0.008296567	0.00616618	0.118948497	0.118837337	0.062081627	0.051230211	0.052339481	0.038994735	0.119905275	0.1177445	0.121518315	0.120287903	0.047830277
429	0.235494293	0.213185888	0.158113883	0.188302937	0.155200839	0.164424746	0.135205929	0.134370809	0.195062324	0.247824818	0.237318789	0.2364962	0.235425064	0.235052604	0.177632795	0.235084863	0.238537362	0.182353829	0.206614504	0.231541237	0.16780248	0.187516287	0.168037463	0.194611589	0.165289202	0.148001987	0.14463512	0.158729808	0.15937059	0.157048745	0.143882573	0.151653434	0.145652871	0.139670552	0.142436464	0.135647682	0.126400912	0.126970032	0.23604182	0.235447469	0.182353829	0.170905185	0.173429002	0.158093909	0.236943711	0.234453414	0.237486135	0.235169388	0.158113883
240	0.112830733	0.145549734	0.22236146	0.158264499	0.195896712	0.179867657	0.215236807	0.216666923	0.216666378	0.097202577	0.11055595	0.110520272	0.107174184	0.107213829	0.210944414	0.106539372	0.100379023	0.188400324	0.142723951	0.106850795	0.196717447	0.157610238	0.189438823	0.146347938	0.188904032	0.211562615	0.214707133	0.187730396	0.186714044	0.188329833	0.208693462	0.195040065	0.20485781	0.214633348	0.206159013	0.211509807	0.22528672	0.219405458	0.1119983	0.111092405	0.188400324	0.197361586	0.188610251	0.187408593	0.111046836	0.112249795	0.107548164	0.107173314	0.22236146
434	0.001443089	0.034424308	0.110948238	0.049631944	0.087092884	0.073274901	0.107493665	0.108807796	0.108257619	0.014234303	0.000916317	0.001494074	0.009619571	0.010254503	0.099997288	0.011627229	0.018916491	0.07702271	0.032174799	0.019188487	0.085540255	0.049777798	0.078867669	0.041924421	0.078962672	0.101516182	0.104832693	0.080311624	0.079430033	0.081448175	0.100035147	0.087804972	0.096632125	0.105801567	0.098634008	0.104744808	0.117634536	0.113264372	0.000584219	0.002242115	0.07702271	0.085989684	0.07744008	0.080431825	0.000502821	0.002437077	0.005480881	0.010111616	0.110948238
259	0.003803341	0.030552581	0.106572261	0.044812599	0.082304184	0.068452515	0.102685133	0.10400211	0.104872679	0.018639382	0.005734403	0.005339346	0.010981305	0.011420748	0.095998218	0.012748878	0.020642121	0.072803228	0.027442517	0.019217735	0.081015526	0.044954443	0.074207067	0.03725422	0.074232861	0.096811372	0.100115184	0.075490124	0.074607427	0.076624413	0.095248292	0.08298366	0.091830303	0.101024249	0.093818861	0.09992311	0.112827444	0.108440833	0.004367086	0.004709753	0.072803228	0.081565605	0.07290958	0.075608163	0.005309568	0.003558977	0.008475544	0.011334454	0.106572261
151	0.004163029	0.03532237	0.111137387	0.048550844	0.086221777	0.071942289	0.106475291	0.107812371	0.109643429	0.014327953	0.0038617	0.002433351	0.006605095	0.007160608	0.10073039	0.008542234	0.01622131	0.077465145	0.031639136	0.015821622	0.08546118	0.048514704	0.078474158	0.039966409	0.078355249	0.10098095	0.104254432	0.079150364	0.078241741	0.080201811	0.099167318	0.086642057	0.095671674	0.104981667	0.097555111	0.1035637	0.116624256	0.112018249	0.003705693	0.001307781	0.077465145	0.086102151	0.077353037	0.07919645	0.003848495	0.001574845	0.00375094	0.007040782	0.111137387
248	0.075839604	0.04480208	0.034718648	0.033065426	0.020512489	0.027253412	0.038363323	0.039118711	0.050566479	0.091304626	0.078095953	0.077988152	0.081333215	0.081355783	0.031189409	0.082156844	0.089068246	0.0118343	0.045698598	0.083463074	0.008359921	0.0349052	0.006767333	0.047811384	0.011470245	0.026520656	0.030053801	0.024269139	0.024681106	0.026558075	0.02967523	0.027213529	0.028616136	0.033874525	0.032342002	0.038981926	0.047158538	0.047155601	0.076642115	0.077345766	0.0118343	0.010124751	0.000318693	0.026016129	0.077612718	0.076186613	0.080819606	0.081380129	0.034718648
149	0.09177761	0.060254291	0.019090162	0.048499898	0.022384726	0.037049358	0.031339599	0.031506052	0.044491221	0.107283046	0.094039574	0.093959598	0.097372693	0.097395707	0.022507634	0.098195394	0.105083688	0.019683314	0.061738182	0.09942372	0.007697495	0.050098891	0.016846995	0.062991481	0.02005825	0.015963365	0.018996845	0.030954705	0.031826813	0.032699659	0.023779381	0.029820535	0.025222284	0.025324454	0.029047618	0.034294818	0.037771618	0.040736246	0.09258647	0.093333221	0.019683314	0.008062423	0.015778545	0.032660627	0.093554485	0.092174137	0.096830621	0.097420037	0.019090162
201	0.071189619	0.044574127	0.046941099	0.023333601	0.014687612	0.010835037	0.035320646	0.036563635	0.067099657	0.085888333	0.073333581	0.072922124	0.074708076	0.074593788	0.047264934	0.075164169	0.081258302	0.027549157	0.040330486	0.07500755	0.021651661	0.02410654	0.011623505	0.036409001	0.008268289	0.030158491	0.033167773	0.010700823	0.010499872	0.012900473	0.027619948	0.017096905	0.024359668	0.033398023	0.026809366	0.03338727	0.045393132	0.042135597	0.07190788	0.072090165	0.027549157	0.02545899	0.01682434	0.011993008	0.07288079	0.070957905	0.075118738	0.074651179	0.046941099
234	0.104827216	0.075559303	0.025034203	0.057616076	0.020541943	0.038196074	0.012923036	0.012475232	0.061208348	0.119832067	0.107022268	0.106710717	0.108886137	0.108793191	0.039544299	0.109396596	0.11555655	0.03923645	0.07394143	0.109296561	0.024816308	0.058381172	0.027695885	0.070381575	0.027152542	0.005000835	0.001488226	0.03009701	0.031201003	0.03050216	0.010017915	0.024368201	0.014245067	0.00662182	0.01611961	0.017871838	0.017390903	0.021748411	0.105579392	0.105934251	0.03923645	0.027750602	0.031401082	0.03110591	0.106556509	0.104788314	0.109101415	0.108845682	0.025034203
480	0.117056165	0.088668896	0.033213405	0.069095638	0.031300127	0.047565153	0.012965047	0.011457918	0.071432888	0.131790805	0.119213934	0.118820572	0.120512912	0.12037504	0.05071864	0.120896053	0.126711763	0.052945081	0.086155925	0.120250106	0.03856612	0.069537455	0.040872323	0.080864512	0.039633825	0.018728227	0.015238477	0.039504054	0.04055925	0.039209232	0.018398737	0.032487911	0.022271719	0.012512059	0.021605875	0.018442073	0.007086342	0.015944978	0.117783508	0.117994271	0.052945081	0.041391739	0.045036615	0.040040409	0.118757919	0.116860695	0.12101798	0.120438241	0.033213405
432	0.109359569	0.08430317	0.046977182	0.060934864	0.026173322	0.037255579	0.009244435	0.00970989	0.083133113	0.123243677	0.111391298	0.110799761	0.111369416	0.111138984	0.061245111	0.111482788	0.116553217	0.0560924	0.079057293	0.109803872	0.041782179	0.060709449	0.039553271	0.070401704	0.036347969	0.024895898	0.02304144	0.030325655	0.031134733	0.029042049	0.016643982	0.022920363	0.017008899	0.01564993	0.013448247	0.006660121	0.011954312	0.003142699	0.110012935	0.10986396	0.0560924	0.045912676	0.045645509	0.030065972	0.110966435	0.108776837	0.112506978	0.111223736	0.046977182
473	0.136491961	0.115752155	0.079540304	0.089867094	0.060583099	0.066335314	0.044336242	0.044250376	0.117315476	0.148791639	0.138295168	0.137458511	0.136408848	0.136046067	0.095866399	0.136104774	0.13978282	0.091610111	0.108085685	0.132794504	0.07740369	0.088882627	0.074428831	0.095563101	0.070684366	0.059958687	0.057529199	0.061679432	0.062133546	0.059714911	0.052282892	0.055335818	0.05231696	0.050488573	0.048491629	0.042055318	0.03993731	0.034943683	0.137028388	0.136405182	0.091610111	0.081553088	0.080852852	0.060733838	0.137924543	0.135416612	0.138433751	0.136160638	0.079540304
230	0.225752243	0.2299488	0.239303469	0.206285	0.20546763	0.19617912	0.201623177	0.202425023	0.271827822	0.226852895	0.225938007	0.224474546	0.217663125	0.216964273	0.250015885	0.215929583	0.212711681	0.234448724	0.216218776	0.208219645	0.224821733	0.203684436	0.216558099	0.198265701	0.211734554	0.215640596	0.214889823	0.198816314	0.198301269	0.196614577	0.205836298	0.197917039	0.203060706	0.207699841	0.199639344	0.196441391	0.202627775	0.194271351	0.225615302	0.223393809	0.234448724	0.229492169	0.223154476	0.197036194	0.225928776	0.223193151	0.222202997	0.217139631	0.239303469
485	NA	NA	NA	NA	NA	NA	NA	NA	NA	NA	NA	NA	NA	NA	NA	NA	NA	NA	NA	NA	NA	NA	NA	NA	NA	NA	NA	NA	NA	NA	NA	NA	NA	NA	NA	NA	NA	NA	NA	NA	NA	NA	NA	NA	NA	NA	NA	NA	NA
153	NA	NA	NA	NA	NA	NA	NA	NA	NA	NA	NA	NA	NA	NA	NA	NA	NA	NA	NA	NA	NA	NA	NA	NA	NA	NA	NA	NA	NA	NA	NA	NA	NA	NA	NA	NA	NA	NA	NA	NA	NA	NA	NA	NA	NA	NA	NA	NA	NA
307	NA	NA	NA	NA	NA	NA	NA	NA	NA	NA	NA	NA	NA	NA	NA	NA	NA	NA	NA	NA	NA	NA	NA	NA	NA	NA	NA	NA	NA	NA	NA	NA	NA	NA	NA	NA	NA	NA	NA	NA	NA	NA	NA	NA	NA	NA	NA	NA	NA
217	NA	NA	NA	NA	NA	NA	NA	NA	NA	NA	NA	NA	NA	NA	NA	NA	NA	NA	NA	NA	NA	NA	NA	NA	NA	NA	NA	NA	NA	NA	NA	NA	NA	NA	NA	NA	NA	NA	NA	NA	NA	NA	NA	NA	NA	NA	NA	NA	NA
410	NA	NA	NA	NA	NA	NA	NA	NA	NA	NA	NA	NA	NA	NA	NA	NA	NA	NA	NA	NA	NA	NA	NA	NA	NA	NA	NA	NA	NA	NA	NA	NA	NA	NA	NA	NA	NA	NA	NA	NA	NA	NA	NA	NA	NA	NA	NA	NA	NA
232	NA	NA	NA	NA	NA	NA	NA	NA	NA	NA	NA	NA	NA	NA	NA	NA	NA	NA	NA	NA	NA	NA	NA	NA	NA	NA	NA	NA	NA	NA	NA	NA	NA	NA	NA	NA	NA	NA	NA	NA	NA	NA	NA	NA	NA	NA	NA	NA	NA
[truncated: 136 more columns]
