# Supplementary material for: Genotypic Diversity Is Associated with Clinical Outcome and Phenotype in Cryptococcal Meningitis across Southern Africa
Source: PLoS Negl Trop Dis. 2015 Jun 25;9(6):e0003847. doi: 10.1371/journal.pntd.0003847 (PMC4482434; doi:10.1371/journal.pntd.0003847)
Supplement: S3 File — Data is ordered by columns in tab-delimited format. (TXT) [file pntd.0003847.s004.txt]

clinicalkey	matingtype	moleculartype	VNIstructure	mlsttype	majormlst	non40majormlst	eburst	ampho	ampho1or2week	hadfluconazole	FluconDose	Had5FC	hadVoriconazole	hadIFNg	age	sex	weight	alteredmentalstatus	baselineqcclog10	slope	OpeningPressure1	Hb1	wcc(blood)	CD4admission	CSFwcc	daysto70	daysto365	outcome70days	outcome365days	CSFsurvival	LaccaseH99	medianPhagocytosis
107	alpha	VNI	VNI(c)	5	5	5	6	0		1	400	0	0	0	47	1	49	1	5.431	0.015	60	10.7	5.9	5	3	12	12	0	live
104	alpha	VNI	VNI(a)	69	69	69	3	0		1	400	0	0	0	51	0		0	6.23	-0.027	31.5	8.6	3.6	45	0	29	29	1	dead
146	alpha	VNI	VNI(a)	69	69	69	3	0		1	400	0	0	0	25	0	52	0	5.531	-0.091	31			51	0	70	78	0	dead
152	alpha	VNII		40	40			0		1	400	0	0	0	40	1	45.6	1	6.342	0.029				41	25	62	62	1	dead	-0.254	1.063	190
115	A	VNB		249				1	0	0		0	0	0	33	1	40	0	5.332	-0.562	15.5	10.5	5.5	32	59	46	46	1	dead	-1.733	0.074	160
114	alpha	VNB		261				1	0	0		0	0	0	38	1	46.5	0	3.431			12.5	5.7	9	26	70	235	0	dead		0.345	260
103	alpha	VNI	VNI(c)	4	4	4	5	1	0	0		0	0	0	29	0	72.5	0	6.041	-0.38	76			56	2	70	98	0	dead	-0.518	0.471	1277.5
113	alpha	VNI	VNI(c)	4	4	4	5	1	0	0		0	0	0	29	0	45	0	5.149	-0.122	9	10.1	4.9	37	1215	70	81	0	dead	-0.722	0.818	1275
130	alpha	VNI	VNI(c)	4	4	4	5	1	0	0		0	0	0	29	0	49	0	6.531	-0.421	11.5	10.9	4.2	42	5	70	365	0	live	-0.826	0.882	722.5
134	alpha	VNI	VNI(c)	4	4	4	5	1	0	0		0	0	0	48	1	70	1	4.531	-0.208	25			97	71	70	365	0	live	-1.978	0.732	210.5
148	alpha	VNI	VNI(c)	4	4	4	5	1	0	0		0	0	0	39	0	89.8	0	3.591	-0.884	44			65	53	70	365	0	live	-2.08	0.212	713
101	alpha	VNI	VNI(c)	5	5	5	6	1	0	0		0	0	0	23	0	58	0	6.041	-0.578	10		5.3	71	0	70	365	0	live	-2.019	0.06	410
118	alpha	VNI	VNI(c)	5	5	5	6	1	0	0		0	0	0	23	0	44.5	0	4.1	-0.688	31			21	1	70	365	0	live	-0.56	0.336	464
133	alpha	VNI	VNI(c)	5	5	5	6	1	0	0		0	0	0	39	0		1	3.712	-0.515	21				4	10	10	1	dead
145	alpha	VNI	VNI(c)	5	5	5	6	1	0	0		0	0	0	31	0	47	0	3.796	-0.566	32	11.6	7.7	57	76	70	365	0	live
154	alpha	VNI	VNI(b)	23	23	23	2	1	0	0		0	0	0	31	0	46.9	0	5.74	-0.357		7.1	2.1	56	0	70	110	0	dead
106	alpha	VNI	VNI(c)	32	32	32	1	1	0	0		0	0	0	23	0	55.5	0	4.568	-0.129	29	10.3	4.3	54	85	70	153	0	dead	-1.212	0.464	112.5
109	alpha	VNI	VNI(c)	32	32	32	1	1	0	0		0	0	0	30	0	66.5	0	3.544	-0.093	34	10	4.1	95	10	70	108	0	live
116	alpha	VNI	VNI(c)	32	32	32	1	1	0	0		0	0	0	44	0		0	5.436			7.4	11.3	53	12	43	43	1	dead
121	alpha	VNI	VNI(c)	32	32	32	1	1	0	0		0	0	0		0		1	5.86	-0.48	58	11.5		89	36	22	22	1	dead	-2.816	0.451	141.5
122	alpha	VNI	VNI(c)	32	32	32	1	1	0	0		0	0	0	52	1	53.5	1	3.86	-0.111	17	8.5	12.3	11	0	70	101	0	dead
123	alpha	VNI	VNI(c)	32	32	32	1	1	0	0		0	0	0	30	0	61.7	0	2.176	-0.389	40	12.5	4.6	64	18	70	365	0	live	-0.907	0.297	297.5
124	alpha	VNI	VNI(c)	32	32	32	1	1	0	0		0	0	0	53	0	44	0	2.677	-1.338	33		5.9	46	70	70	86	0	dead
136	alpha	VNI	VNI(c)	32	32	32	1	1	0	0		0	0	0	44	0	38.4	0	3.447	-0.862	9			68	27	8	8	1	dead	-1.327	0.213	147.8000031
137	alpha	VNI	VNI(c)	32	32	32	1	1	0	0		0	0	0	31	0	36.9	0	4.076	-0.493	30			19	5	70	147	0	dead
143	alpha	VNI	VNI(c)	32	32	32	1	1	0	0		0	0	0	33	0	64.9	0	4.724	-0.853	9	8.9	4	71	18	70	365	0	live
102	alpha	VNI	VNI(b)	58			2	1	0	0		0	0	0	50	1	69	0	6.398		40	9.5	1.7	4	0	6	6	1	dead	-1.813	0.425	771.25
125	alpha	VNI	VNI(a)	69	69	69	3	1	0	0		0	0	0	23	0	66.5	0	6.301	-0.472				19	103	28	28	0	live	-0.9	0.318	482.5
126	alpha	VNI	VNI(a)	69	69	69	3	1	0	0		0	0	0	40	0		1	6.114		34	12.7			0	1	1	1	dead	-0.444	0.586	270
129	alpha	VNI	VNI(a)	69	69	69	3	1	0	0		0	0	0	36	0	44.5	0	5.352	-0.92	7			21	0	70	162	0	dead	-0.282	0.503	400
135	alpha	VNI	VNI(a)	69	69	69	3	1	0	0		0	0	0	24	0		0	5.47	-0.597					13	8	8	1	dead
139	alpha	VNI	VNI(a)	69	69	69	3	1	0	0		0	0	0	28	1	51	0	2.079			9.9	4.8	145	54	70	92	0	dead
141	alpha	VNI	VNI(a)	200			1	1	0	0		0	0	0	36	1	50	1	4.744	-0.318	26			57	4	70	365	0	live
112	alpha	VNI	VNI(b)	212			2	1	0	0		0	0	0	36	0	59.8	0	6.519	-0.364	38.5			21	0	70	97	0	dead	-1.088	0.443	581.25
127	alpha	VNI	VNI(b)	234				1	0	0		0	0	0	18	0	75.5	0	5.006	-0.69	32	9.5	4	27	0	70	365	0	live
119	alpha	VNI	VNI(b)	235				1	0	0		0	0	0	35	1	59	0	4.966	-0.626	21	15.7	6.7	142	119	70	365	0	live
110	alpha	VNI	VNI(c)	237			1	1	0	0		0	0	0	39	0	62	0	6.613	-0.398	37	7.1	2.5	18	15	42	42	1	dead	-0.41	0.248	967.5
140	alpha	VNI	VNI(a)	240				1	0	0		0	0	0	33	0	64.5	0	5.051	-0.034	32			181	153	70	365	0	live	-1.952	0.419	385
147	alpha	VNI	VNI(b)	247			2	1	0	0		0	0	0	35	0	36.5	0	3.796					4	0	70	365	0	live
117	alpha	VNII		40	40			1	0	0		0	0	0	36	0	49	1	3.985	-0.292	14.5			49	231	32	32	1	dead	-0.36	0.662	330
120	alpha	VNII		40	40			1	0	0		0	0	0	36	0	49	0	4.439	-0.475	20	10.6	3.3	59	7	24	24	1	dead	-0.056	0.322	157.8000031
131	alpha	VNII		40	40			1	0	0		0	0	0	53	0		1	5.389		10				16	4	4	1	dead
132	alpha	VNII		40	40			1	0	0		0	0	0	35	0	64.8	0	3.906	-0.506	19			23	38	70	232	0	dead
138	alpha	VNII		40	40			1	0	0		0	0	0	39	1		1	5.063	-0.31	66			29	49	35	35	1	dead
142	alpha	VNII		40	40			1	0	0		0	0	0	37	0	82	0	3.215					93	154	70	365	0	live
153	alpha	VNII		40	40			1	0	0		0	0	0	33	0	45.4	0	4.029	-0.839		9.3	3.4	115	78	70	365	0	live
151	alpha	VNII		221				1	0	0		0	0	0	34	0	53.2	1	6.447	-0.244	26	10.3	3.7	8	0	5	5	1	dead	-1.009	0.564	150
149	alpha	VNII		262				1	0	0		0	0	0	24	0	53.6	1	2.613	-0.123	53	6.5	6.2	74	132	70	191	0	dead	-0.912	0.865	420
226	alpha	VNB		210				1	1	0		1	0	0	19	0	50.5	1	4.944	-0.187	26	12.2	15.2	13	29	47	47	1	dead	-0.997	0.25	400
246	alpha	VNI	VNI(b)	2			2	1	1	0		1	0	0	35	0	31.6	0	4.782	-0.378		10.8	8.7	28	8	70	354	0	dead
308	alpha	VNI	VNI(b)	2			2	1	1	0		1	0	0	26	0	46	0	5.898	-0.282	36.5	7.1	3.5	24	1	15	15	1	dead
206	alpha	VNI	VNI(c)	4	4	4	5	1	1	0		1	0	0	40	1	50.5	0	5.362	-0.553	35	14	14.1	14	14	70	365	0	live	-1.452	0.108	420
229	alpha	VNI	VNI(c)	5	5	5	6	1	1	0		1	0	0	30	1	57.6	0	3.903	-0.787	18	11.1	5	12	203	70	356	0	live	-0.912	0.433	614
337	alpha	VNI	VNI(c)	5	5	5	6	1	1	0		1	0	0	33	0	59	0	4.839	-0.935	40	11.9	2.8	47	130	70	336	0	live
210	alpha	VNI	VNI(b)	23	23	23	2	1	1	0		1	0	0	41	0		0	2.699	-0.266	11.5	9.8	10.9	140	216	70	345	0	live	-1.694	0.032	200
258	alpha	VNI	VNI(b)	23	23	23	2	1	1	0		1	0	0	25	1	63	1	4.345	-0.425	40	13.1	6.3	72	792	70	152	0	live
243	alpha	VNI	VNI(c)	32	32	32	1	1	1	0		1	0	0	39	1	53	1	5.023	-0.484	21	8.9	4.1	94	34	59	59	1	dead	-1.611	0.486	175.5
256	alpha	VNI	VNI(b)	58			2	1	1	0		1	0	0	30	1	37.1	1	3.447	-0.604	42	11.2	6.5	142	36	70	352	0	live	-1.787	0.398	200
207	alpha	VNI	VNI(a)	69	69	69	3	1	1	0		1	0	0	31	1	58.3	0	5.961	-0.262	80	9.3	7.7	12	1	70	365	0	live	-0.477	0.072	85
208	alpha	VNI	VNI(a)	69	69	69	3	1	1	0		1	0	0	39	0	49	0	4.342	-0.483			4.4	69	12	62	62	1	dead
235	alpha	VNI	VNI(a)	69	69	69	3	1	1	0		1	0	0	28	0	53.9	0	3.929	-0.687	20	9.5	7.8	56	46	70	323	0	live
241	alpha	VNI	VNI(a)	69	69	69	3	1	1	0		1	0	0	45	0	49.2	0	5.519	-0.516	33.5	7.8	4.5	32	38	70	365	0	live
253	alpha	VNI	VNI(a)	69	69	69	3	1	1	0		1	0	0	41	1	68.3	1	5.525	-0.276	21	9.9	5	18	0	70	363	0	live
255	alpha	VNI	VNI(a)	69	69	69	3	1	1	0		1	0	0	53	0	60	0	6.886	-0.273	17.5	8.2	5.9	2	0	70	323	0	live	-0.882	1.118	537.5
360	alpha	VNI	VNI(c)	93	93	93	1	1	1	0		1	0	0	25	0	50	0	4.653	-0.287	55	8.2		6	0	70	138	0	dead
217	alpha	VNI	VNI(c)	199			1	1	1	0		1	0	0	30	1	58.8	0	5.975	-0.327		9.9	4	27	0	14	14	0	live
261	alpha	VNI	VNI(c)	199			1	1	1	0		1	0	0	22	0	62.3	0	5.81	-0.425		9.3	3.9	141	89	70	104	0	dead
218	alpha	VNI	VNI(c)	202			6	1	1	0		1	0	0	43	0	55	0	3.255	-0.447	23	10.9	5	27	111	70	350	0	live
213	alpha	VNI	VNI(a)	218			3	1	1	0		1	0	0	39	0	52.6	0	4.81	-0.585		12.7	7.4	154	18	51	51	1	dead
227	alpha	VNI	VNI(a)	218			3	1	1	0		1	0	0	36	0	55.2	0	3.533			9.9	3.5	4	13	1	1	1	dead
254	alpha	VNI	VNI(b)	248			2	1	1	0		1	0	0	41	1	45.1	0	5.643	-0.311	10	13.4	9.4	58	13	70	359	0	dead	-2.167	0.106	220
209	alpha	VNII		40	40			1	1	0		1	0	0	33	1	70.4	0	5.484			11.6	5.6	5	4	70	103	0	dead
211	alpha	VNII		40	40			1	1	0		1	0	0	30	1		0	5.618	-0.398	20	11.6	5.7	41	147	70	305	0	dead	-0.069	0.36	270
220	alpha	VNII		40	40			1	1	0		1	0	0	24	0	45	0	4.447	-0.789		11.7	3.3	62	236	70	364	0	live	-0.91	0.47	135
239	alpha	VNII		40	40			1	1	0		1	0	0	33	1	64.7	0	5.009	-0.524		11.1		71	5	15	15	1	dead
201	alpha	VNII		207				1	1	0		1	0	0	33	1	48.6	0	4.982	-0.276	22	12.6		25	54	70	365	0	live
259	alpha	VNII		208				1	1	0		1	0	0	37	0	54.1	0	5.365	-0.547	27	9.6	4.7	131	35	70	352	0	live
230	alpha	VNII		220				1	1	0		1	0	0	39	0	70.3	1	5.618	-0.401	16	11.3		29	273	70	178	0	dead
221	alpha	VNB		210				1	1	0		1	0	0	27	0	55	1	5.763		31.5	5.8	7.5	7	0	1	1	1	dead	-0.982	0.548	370
222	alpha	VNB		263				1	1	0		1	0	0	42	1	67.5	1	4.672	-0.828	20	11.4	2.8	57	15	24	24	1	dead	-1.467	0.03	345
472	alpha	VNI	VNI(b)	2			2	1	1	0		1	0	0	29	1	49.9	0	5.712	-0.575	7	10.6	1.9	43	72	25	25	1	dead
257	alpha	VNI	VNI(c)	3			1	1	1	0		1	0	0	30	0	52.7	0	5.491			9.7	4.7	6	0	70	365	0	live
205	alpha	VNI	VNI(c)	4	4	4	5	1	1	0		1	0	0	32	0	51.2	0	5.58	-0.369	25	11.6	5.6	38	0	70	365	0	live	-0.736	0.714	465
264	alpha	VNI	VNI(c)	4	4	4	5	1	1	0		1	0	0	38	0	42.5	0	5.525	-0.828	6	8.8	5.9	81	131	70	310	0	live	-2.232	0.337	86.5
204	alpha	VNI	VNI(c)	5	5	5	6	1	1	0		1	0	0	29	1	48.7	0	4.648	-0.506	28	12.1	6.3	1	13	70	365	0	live	-1.165	0.912	448
326	alpha	VNI	VNI(c)	5	5	5	6	1	1	0		1	0	0	34	0	50	0	4.806	-0.446	15	11.7		55	40	70	365	0	live
339	alpha	VNI	VNI(c)	5	5	5	6	1	1	0		1	0	0	44	1	58	0	5.903	-0.39	18	10.6		6	0	70	111	0	dead
341	alpha	VNI	VNI(c)	5	5	5	6	1	1	0		1	0	0	39	1	57	0	5.903	-0.583	29	13.7		39	0	70	288	0	live
401	alpha	VNI	VNI(c)	5	5	5	6	1	1	0		1	0	0	33	1	64.3	0	4.966	-0.575		12		151	346	7	7	1	dead	-0.827	0.342	585
428	alpha	VNI	VNI(c)	5	5	5	6	1	1	0		1	0	0	30	1	53.2	0	5.38	-0.605	57	9.9	1.8	49	39	70	365	0	live
437	alpha	VNI	VNI(c)	5	5	5	6	1	1	0		1	0	0	38	1	55.9	0	6.505	-0.47	9	12.9	3	19	0	70	365	0	live	-0.525	0.729	287.5
468	alpha	VNI	VNI(c)	5	5	5	6	1	1	0		1	0	0	24	0	51.4	1	5.193	-0.749	40	8.1	3.4	55	15	70	365	0	live
478	alpha	VNI	VNI(c)	5	5	5	6	1	1	0		1	0	0	26	1	66.2	0	5.083	-0.681	25.5	12.8	5.8	36	8	70	357	0	live
212	alpha	VNI	VNI(b)	23	23	23	2	1	1	0		1	0	0	30	0	57.8	0	5.82	-0.382	13	10.5	3.2	8	1	70	365	0	live	-1.141	0.122	165
223	alpha	VNI	VNI(b)	23	23	23	2	1	1	0		1	0	0	33	0	50.9	0	5.823	-0.442		7.4	2.8	12	42	70	209	0	dead
251	alpha	VNI	VNI(b)	23	23	23	2	1	1	0		1	0	0	55	0	38.5	1	6	-0.651	6	9.4	5.4	40	19	53	53	1	dead	-2.339	0.44	530
412	alpha	VNI	VNI(b)	23	23	23	2	1	1	0		1	0	0	31	0		1	6.362	-0.349	18	6.5	9	99	41	2	2	1	dead	-1.934	0.162	705
238	alpha	VNI	VNI(c)	32	32	32	1	1	1	0		1	0	0	41	0	57.8	0	3.658		4.5	8.5	2.4	32	4	40	40	1	dead
247	alpha	VNI	VNI(c)	32	32	32	1	1	1	0		1	0	0	38	0	50.7	0	4.031	-0.11	5	8.8		20	36	26	26	1	dead	-1.627	0.229	335
252	alpha	VNI	VNI(c)	32	32	32	1	1	1	0		1	0	0	31	0	47.2	0	6.342	-0.391	5	11.6	5.3	163	93	70	110	0	dead	-1.136	0.544	605
216	alpha	VNI	VNI(b)	63			2	1	1	0		1	0	0	28	0	53.1	0	5.172	-0.771	80	9.1	5.2	89	14	70	131	0	dead
224	alpha	VNI	VNI(b)	63			2	1	1	0		1	0	0	26	0	54	0	6.079	-0.393	20	8.2	6.8	9	0	70	365	0	live	-0.882	0.83	576.25
249	alpha	VNI	VNI(b)	63			2	1	1	0		1	0	0	28	0	58.7	0	4.093	-0.547	33	7.7	5.4	84	418	70	365	0	live
250	alpha	VNI	VNI(b)	67			2	1	1	0		1	0	0	34	0	48.8	0	6.362	-0.791	38	10.3		31	36	70	365	0	live	-1.406	0.097	503.75
202	alpha	VNI	VNI(a)	69	69	69	3	1	1	0		1	0	0	25	0	43.7	0	4.261	-0.865	8	8.2		77	809	70	365	0	live
203	alpha	VNI	VNI(a)	69	69	69	3	1	1	0		1	0	0	39	0	48.8	1	6.176	-0.428	29.5	9.7	5.3	8	2	70	365	0	live	-0.618	0.226	327.5
225	alpha	VNI	VNI(a)	69	69	69	3	1	1	0		1	0	0	37	1	53.4	0	4.027	-1.256		13.8	9.1	47	38	37	37	1	dead
231	alpha	VNI	VNI(a)	69	69	69	3	1	1	0		1	0	0	27	1	49.3	0	5.949	-0.41	11	12.1	8.8	7	0	70	214	0	dead
232	alpha	VNI	VNI(a)	69	69	69	3	1	1	0		1	0	0	26	0	51.5	0	2.898			11.5		44	94	70	365	0	live
233	alpha	VNI	VNI(a)	69	69	69	3	1	1	0		1	0	0	28	1	47.6	1	3.18	-0.723	10	8.3		2	0	26	26	1	dead	-0.765	0.252	227.5
245	alpha	VNI	VNI(a)	69	69	69	3	1	1	0		1	0	0	34	1	65	0	5.407	-0.284	26.5	10.8	3.7	4	0	70	365	0	live
262	alpha	VNI	VNI(a)	69	69	69	3	1	1	0		1	0	0	25	0	50	0	5.878	-0.306		9.1	2.6	17	1	70	347	0	live
365	alpha	VNI	VNI(a)	69	69	69	3	1	1	0		1	0	0	23	0	40	0	4.033		29			32	50	4	4	0	live
371	alpha	VNI	VNI(a)	69	69	69	3	1	1	0		1	0	0	32	0	50	0	4.423	-0.371	15	8.8		5	0	29	29	1	dead
402	alpha	VNI	VNI(a)	69	69	69	3	1	1	0		1	0	0	30	0	50	0	5.623	-0.418	34.5	11.9	3.6	37	449	70	365	0	live	-1.52	0.022	250
436	alpha	VNI	VNI(a)	69	69	69	3	1	1	0		1	0	0	29	0		1	4.204		42	12.6	5.1		57	0	0	1	dead
439	alpha	VNI	VNI(a)	69	69	69	3	1	1	0		1	0	0	39	1		1	5.643	-0.377	40	10.3	3.3	16	0	38	38	1	dead
301	alpha	VNI	VNI(c)	93	93	93	1	1	1	0		1	0	0	33	0	63	0	5.954	-0.553	59	10.6		10	3	70	365	0	live	-1.906	0.332	216.5
328	alpha	VNI	VNI(c)	93	93	93	1	1	1	0		1	0	0	38	0	75	1	6.792	-0.085	55	14.5			0	5	5	1	dead	-2.719	0.339	311.5
333	alpha	VNI	VNI(c)	93	93	93	1	1	1	0		1	0	0	34	1	54	0	2.813	-0.163	32	14.9	2.7	28	150	70	344	0	live	-1.937	0.053	105
367	alpha	VNI	VNI(c)	93	93	93	1	1	1	0		1	0	0	24	1	68	0	5.097	-0.526	22	13.4	3.5	9	20	70	163	0	live
410	alpha	VNI	VNI(c)	93	93	93	1	1	1	0		1	0	0	32	0	58	0	5.728	-0.29	41	9.2	11.4	18	0	70	365	0	live	-0.959	0.627	282.5
419	alpha	VNI	VNI(c)	93	93	93	1	1	1	0		1	0	0	22	0	49.7	0	4.525	-0.506	34	12.3	4.8	242	56	70	365	0	live	-1.924	0.231	515
244	alpha	VNI	VNI(c)	199			1	1	1	0		1	0	0	31	0	60.1	0	6.114	-0.502	18.5	10.4	3.2	44	22	70	89	0	dead	-2.296	0.356	690
219	alpha	VNI	VNI(c)	202			6	1	1	0		1	0	0	26	0	57	0	5.189	-0.675		10.1	3.4	42	1	70	349	0	live
263	alpha	VNI	VNI(c)	202			6	1	1	0		1	0	0	28	0	51.7	0	5.712	-0.71	11	11.3	3.1	49	0	70	347	0	live
215	alpha	VNI	VNI(a)	218			3	1	1	0		1	0	0	38	1	51.3	1	3.643	-0.681	27.5	12.5		47	43	70	365	0	live
329	alpha	VNI	VNI(c)	236			1	1	1	0		1	0	0	46	0	70	1	6.23	-0.453	55			7	0	46	46	1	dead
260	alpha	VNI	VNI(b)	246			2	1	1	0		1	0	0	35	1	40.5	1	6.447	-0.785	32	13.6	10	115	207	5	5	1	dead	-1.94	0.114	292.5
305	alpha	VNII		40	40			1	1	0		1	0	0	39	1	45	0	5.371	-0.361	15	16.1		36	73	70	330	0	live
408	alpha	VNII		40	40			1	1	0		1	0	0	44	1	66.1	0	2.544	-0.287	36	11.7	5.1	27	219	70	365	0	live	-0.122	0.952	230
429	alpha	VNII		40	40			1	1	0		1	0	0	30	1	45.2	0	5.415	-0.423	14	13.5	2.9	23	25	70	365	0	live
440	alpha	VNII		40	40			1	1	0		1	0	0	26	1	56.6	0	6.724	-0.386	96	11.4	5.2	12	6	70	365	0	live
448	alpha	VNII		40	40			1	1	0		1	0	0	39	0	57.9	1	5.752	-0.748	10	13.5	5.5	34	33	70	365	0	live
449	alpha	VNII		40	40			1	1	0		1	0	0	45	1		0	2.301	-0.392	10	12.1	12.3	9	9	11	11	1	dead
240	alpha	VNII		41				1	1	0		1	0	0	37	0	51.4	0	4.653	-0.27	32	10	6.4	21	257	70	365	0	live
473	alpha	VNII		42				1	1	0		1	0	0	37	1	59.1	0	4.916	-0.567	15	8	6	36	150	70	365	0	live
485	alpha	VNII		43				1	1	0		1	0	0	62	0	80	1	5.47	-0.481	60	12.6	6.9	6	0	70	307	0	live
234	alpha	VNII		209				1	1	0		1	0	0	31	1	48.5	0	4.728	-0.317		12.5	2.6	58	59	70	365	0	live
248	alpha	VNII		222				1	1	0		1	0	0	33	0	55	1	4.906	-0.476	24	8.2	3.2	12	24	70	362	0	live
432	alpha	VNII		244				1	1	0		1	0	0	35	1	58.9	0	3.681	-0.614		13.6	6.3	13	137	70	365	0	live	-0.504	0.329	300
369	alpha	VNI	VNI(c)	32	32	32	1	1	1	1	800	0	0	0	37	1	57	0	5.895	-0.35	17	9.2	5.3	13	0	70	98	0	dead	-1.234	0.218	175.5
318	alpha	VNI	VNI(a)	69	69	69	3	1	1	1	800	0	0	0	30	0	48	0	5.878	-0.265	11	10.3		12	0	70	272	0	live
312	alpha	VNI	VNI(c)	93	93	93	1	1	1	1	800	0	0	0	51	0	81	0	5.872	-0.246	17	9.1	6.2	26	0	55	55	1	dead	-2.416	0.242	383
319	alpha	VNI	VNI(c)	93	93	93	1	1	1	1	800	0	0	0	33	1	62	0	5.217	-0.108	10	12.6	4.3	125	12	70	286	0	live
324	alpha	VNI	VNI(c)	93	93	93	1	1	1	1	800	0	0	0	26	0	59	0	5.836	-0.253	14	10.3	6.4	134	0	70	365	0	live
330	alpha	VNI	VNI(c)	93	93	93	1	1	1	1	800	0	0	0	28	1	50	0	4.919	-0.463	16	8	2.8	48	50	70	365	0	live
344	alpha	VNI	VNI(c)	93	93	93	1	1	1	1	800	0	0	0	29	0	76	0	6.279	-0.362	22	10.5		2	0	9	9	1	dead
345	alpha	VNI	VNI(c)	93	93	93	1	1	1	1	800	0	0	0	38	0	48	0	5.29	-0.488	17	11.6		23	0	70	304	0	live
348	alpha	VNI	VNI(c)	93	93	93	1	1	1	1	800	0	0	0	29	0	47	0	3.29	-0.203	15	8.2		70	0	70	293	0	live	-0.974	0.383	80
358	alpha	VNI	VNI(c)	93	93	93	1	1	1	1	800	0	0	0	29	1	51	0	4.13	-0.24	55	8.4	18.4	21	0	9	9	1	dead
373	alpha	VNI	VNI(c)	93	93	93	1	1	1	1	800	0	0	0	31	0	45	0	4.985	-0.465	16	9.5	10.3	0	40	22	22	1	dead
336	alpha	VNI	VNI(c)	241				1	1	1	800	0	0	0	39	1	42	0	3.166	-0.253	13	9.3	3.9	73	20	70	336	0	live
307	alpha	VNII		40	40			1	1	1	800	0	0	0	38	0	59	0	5.462	-0.722		8.9	2	120	19	70	365	0	live
349	alpha	VNII		40	40			1	1	1	800	0	0	0	29	1	62	0	3.58	-0.276	36	9.6		43	120	41	41	0	live	-0.123	0.78	341.5
376	alpha	VNII		40	40			1	1	1	800	0	0	0	47	1	70	0	5.447	-0.391	35	11.2		28	20	38	38	1	dead	-0.186	0.764	261.5
364	alpha	VNII		43				1	1	1	800	0	0	0	32	1	73	0	4.332	-0.552	15	12.5	7.8	27	10	70	91	0	dead
323	alpha	VNII		242				1	1	1	800	0	0	0	32	1	66	0	4.954	-0.171	15	11.4		30	0	70	365	0	live
310	alpha	VNI	VNI(b)	2			2	1	1	1	1200	0	0	0	38	1	54	1	5.9	-0.518	53	13.3		37	10	19	19	0	live
313	alpha	VNI	VNI(c)	4	4	4	5	1	1	1	1200	`	0	0	39	1	50	1	4.869	-0.232	11	12.9		27	20	23	23	1	dead	-0.856	0.522	208
314	alpha	VNI	VNI(c)	5	5	5	6	1	1	1	1200	0	0	0	36	0	91	0	7	-1.536	15	13.5		154	72	70	365	0	live	-1.5	0.785	92.5
343	alpha	VNI	VNI(c)	5	5	5	6	1	1	1	1200	0	0	0	24	1	51	1	5.653	-0.275	21	10.8	3.1	24	0	70	307	0	live	-1.014	0.325	180
316	alpha	VNI	VNI(b)	23	23	23	2	1	1	1	1200	0	0	0	29	1	58	1	3.796	-1.296	40	15	3.9	101	244	70	203	0	live
357	alpha	VNI	VNI(b)	23	23	23	2	1	1	1	1200	0	0	0	44	0	70	0	5.643	-0.227	35	11		69	420	61	61	1	dead
362	alpha	VNI	VNI(b)	23	23	23	2	1	1	1	1200	0	0	0	32	1	49	1	3.079	-0.513	15	12.9	2.1	9	0	70	188	0	live
370	alpha	VNI	VNI(c)	31			1	1	1	1	1200	0	0	0	25	1	40	0	3.663	-0.295	19	10.6	3.7	25	30	70	148	0	live
304	alpha	VNI	VNI(c)	93	93	93	1	1	1	1	1200	0	0	0	37	1	56	0	5.792	-0.319	36	11.7		12	1	70	365	0	live
322	alpha	VNI	VNI(c)	93	93	93	1	1	1	1	1200	0	0	0	36	0	61	0	6.041	-0.265	10	6.9		101	0	70	365	0	live
327	alpha	VNI	VNI(c)	93	93	93	1	1	1	1	1200	0	0	0	28	0	50	0	6.462	-0.429	21	8.7		1	0	2	2	1	dead
338	alpha	VNI	VNI(c)	93	93	93	1	1	1	1	1200	0	0	0	35	1	59	0	6.041	-0.365	18	13.2		9	120	70	295	0	live
342	alpha	VNI	VNI(c)	93	93	93	1	1	1	1	1200	0	0	0	30	0	44	0	5.653	-0.237	18	10.7		94	100	70	311	0	live
355	alpha	VNI	VNI(c)	93	93	93	1	1	1	1	1200	0	0	0	32	1	60	0	5.591	-0.315	55	13.1	3.9	21	0	70	304	0	live
359	alpha	VNI	VNI(c)	93	93	93	1	1	1	1	1200	0	0	0	31	0	50	0	5.322	-0.569	17	11.3	2.3	24	0	70	266	0	live
366	alpha	VNI	VNI(c)	93	93	93	1	1	1	1	1200	0	0	0												0	0	0	live
368	alpha	VNI	VNI(c)	93	93	93	1	1	1	1	1200	0	0	0	50	1	55	0	2.74	-0.067	12	9.7		10	20	8	8	1	dead
380	alpha	VNI	VNI(c)	93	93	93	1	1	1	1	1200	0	0	0	25	0	75	0	5.146	-0.333	25	12.2	7.4	4	0	70	76	0	live
350	alpha	VNII		40	40			1	1	1	1200	0	0	0	34	1	46	0	4.061	-0.134	17	6.1		2	0	6	6	1	dead
340	alpha	VNII		41				1	1	1	1200	0	0	0	43	1	48	0	5.628	-0.214	16	10.2	2.2	37	20	70	146	0	dead
321	alpha	VNI	VNI(c)	6			5	1	1	0		0	1	0	45	0	60	0	4.491	-0.212	28	8.8		36	180	70	221	0	live
352	alpha	VNI	VNI(b)	23	23	23	2	1	1	0		0	1	0	35	1	67	0	2.875	-0.529	25	11.5	4.1	4	0	70	315	0	live
346	alpha	VNI	VNI(c)	32	32	32	1	1	1	0		0	1	0	53	0	81	0	3.431	-0.751	15	8.1	6.2	4	20	25	25	1	dead	-1.436	0.361	222.5
320	alpha	VNI	VNI(c)	93	93	93	1	1	1	0		0	1	0	34	0	46	1	4.826	-0.608	10	6.6		27	57	20	20	0	live
363	alpha	VNI	VNI(c)	93	93	93	1	1	1	0		0	1	0	37	1	61	1	3.643	-0.568	16	14.8	2.9	28	280	61	61	1	dead
375	alpha	VNI	VNI(c)	93	93	93	1	1	1	0		0	1	0	24	1	55	0	4.613	-0.221	55	10.7	1.5	1	20	70	100	0	live
354	A	VNI	VNI(c)	238			4	1	1	0		0	1	0	32	0	45	0	3.484	-0.185	50	8.9		14	20	70	309	0	live
302	alpha	VNII		40	40			1	1	0		0	1	0	40	1	52	0	5.498	-0.264	76	13.8		71	30	70	365	0	live
374	alpha	VNII		40	40			1	1	0		0	1	0	35	1	61	1	3.699	-0.559	16	12.3		17	0	70	105	0	live
482	alpha	VNB		9				1	1	0		1	0	1	32	1	48	1	5.498		27	14.3	4.7	2	13	70	139	0	dead	-2.318	0.033	175
425	alpha	VNI	VNI(c)	5	5	5	6	1	1	0		1	0	1	30	0	58.7	0	4.628	-0.595	19	9.1	2.2	19	3	70	365	0	live
457	alpha	VNI	VNI(c)	5	5	5	6	1	1	0		1	0	1	26	0	68.1	1	6.82	-0.828	37	9.9	2.8	47	0	70	210	0	live
470	alpha	VNI	VNI(c)	5	5	5	6	1	1	0		1	0	1	24	0	75.5	0	5.829	-0.573		9.5	4.3	38	3	70	365	0	live
403	alpha	VNI	VNI(b)	23	23	23	2	1	1	0		1	0	1	37	1		1	6.69		54				0	14	14	0	live
415	alpha	VNI	VNI(b)	23	23	23	2	1	1	0		1	0	1	30	0		1	6.041		17	12.4	9.1	7	2	0	0	1	dead	-1.852	0.123	575
461	alpha	VNI	VNI(b)	23	23	23	2	1	1	0		1	0	1	39	1	55.6	1	6.58	-0.833	27	12.5	3.3	51	0	70	365	0	live
413	alpha	VNI	VNI(a)	69	69	69	3	1	1	0		1	0	1	46	1	50.5	0	4.562	-0.639	22	8.6	2.8	11	0	70	184	0	dead
416	alpha	VNI	VNI(a)	69	69	69	3	1	1	0		1	0	1	48	0	49.9	0	6.643	-0.377	10	10.5	4.5	12	0	70	365	0	live	-1.737	0.045	245
464	alpha	VNI	VNI(a)	69	69	69	3	1	1	0		1	0	1	33	1	53	0	6.114		14	15.4	5.2		0	2	2	1	dead
444		VNI	VNI(c)	185			1	1	1	0		1	0	1	25	0	65.3	0	6.146	-0.807	29	11	3.4	14	11	70	365	0	live	-0.89	0.207	190
406	A	VNI	VNI(a)	239			4	1	1	0		1	0	1	29	1	47.2	1	6.447	-0.411	31	11.6	5.2	58	140	21	21	1	dead	-0.577	0.46	440
441	alpha	VNII		40	40			1	1	0		1	0	1	31	0	40.3	0	5.556	-0.448	27	13.8	3.6	5	10	66	66	1	dead
460	alpha	VNII		40	40			1	1	0		1	0	1	52	1	46	0	4.839	-0.5	25	13	2.5	6	12	70	365	0	live
474	alpha	VNII		40	40			1	1	0		1	0	1	25	0	42.9	0	6.204	-0.415	21	8.6	4.8	14	5	70	354	0	live
434	alpha	VNII		42				1	1	0		1	0	1	28	0	46	1	6.204		13	9.9	6.8	42	2	0	0	1	dead
426	alpha	VNB		245				1	1	0		1	0	1	23	0	69.2	0	5.881	-0.837		8.8	3.3	160	13	70	363	0	live	-0.964	0.025	240
450	alpha	VNB		245				1	1	0		1	0	1	28	0		1	3.255	-0.739	26	9.7	5	8	6	5	5	1	dead	-1.438	0.909	203
420	alpha	VNI	VNI(c)	5	5	5	6	1	1	0		1	0	1	35	0	60	0	4.982	-0.857	25	8.5	2.6	22	0	70	365	0	live
424	alpha	VNI	VNI(c)	5	5	5	6	1	1	0		1	0	1	34	0	45.7	1	5.842		25	7.3	3.2	19	5	0	0	1	dead	-1.082	0.392	355
443	alpha	VNI	VNI(c)	5	5	5	6	1	1	0		1	0	1	31	0	42.5	1	4.597	-0.85	40	10.6	5.1	89	1018	48	48	1	dead
447	alpha	VNI	VNI(c)	5	5	5	6	1	1	0		1	0	1	27	1	65	1	7.491		14	18.9	14.9	4	7	0	0	1	dead
465	alpha	VNI	VNI(c)	5	5	5	6	1	1	0		1	0	1	35	0	53.2	0	4.23	-0.82	19	9.8	4.8	94	31	64	64	1	dead
475	alpha	VNI	VNI(c)	5	5	5	6	1	1	0		1	0	1	32	1	50.3	1	2.94	-0.698	10	13.7	8	118	1332	70	365	0	live	-2.215	0.823	313
433	alpha	VNI	VNI(b)	23	23	23	2	1	1	0		1	0	1	25	0	48.3	0	4.929	-0.608	9	12.4	3.8	20	20	70	365	0	live
442	alpha	VNI	VNI(b)	23	23	23	2	1	1	0		1	0	1	32	0	69.1	0	4.004	-1.023		11	5.5	45	77	70	365	0	live
481	alpha	VNI	VNI(b)	23	23	23	2	1	1	0		1	0	1	38	0	49	1	4.732	-0.691	10	10.5	6.2	35	53	70	258	0	live
483	alpha	VNI	VNI(b)	23	23	23	2	1	1	0		1	0	1	49	0	50	0	6.987	-0.458	45	12.4	6.9	46	0	24	24	1	dead
469	alpha	VNI	VNI(c)	31			1	1	1	0		1	0	1	31	0	55.7	1	2.097	-1.048	43	11.7	3.5	90	1053	70	365	0	live
471	alpha	VNI	VNI(c)	31			1	1	1	0		1	0	1	29	0	48.9	0	5.279	-0.762	38	15.7	3	29	149	70	365	0	live
463	alpha	VNI	VNI(c)	32	32	32	1	1	1	0		1	0	1	32	1	54.2	0	4.724	-0.625	16	10.8	3.7	16	61	70	365	0	live	-1.758	0.51	259
405	alpha	VNI	VNI(a)	69	69	69	3	1	1	0		1	0	1	26	0	49.3	0	4.58	-0.42	26	6.7	5.8	48	0	70	365	0	live	-0.788	0.271	222.5
414	alpha	VNI	VNI(a)	69	69	69	3	1	1	0		1	0	1	32	1	51	0	6.38	-0.369	30	14.6	6	21	15	70	365	0	live
418	alpha	VNI	VNI(a)	69	69	69	3	1	1	0		1	0	1	42	1	61.5	1	4.924	-0.549	27	11.2	3	25	65	70	365	0	live	-1.773	0.123	202.5
417	alpha	VNI	VNI(c)	93	93	93	1	1	1	0		1	0	1	34	1	50	1	6.079						132	2	2	1	dead	-3.07	0.173	412.5
459	alpha	VNI	VNI(c)	93	93	93	1	1	1	0		1	0	1	30	0	51.2	0	5.255	-0.291	7	9.3	6.6	17	0	70	365	0	live
477	alpha	VNI	VNI(c)	93	93	93	1	1	1	0		1	0	1	26	0	62.2	0	3.906	-0.644	36	12.8	4.9	8	13	70	72	0	live	-1.17	0.301	332.5
486	alpha	VNI	VNI(c)	93	93	93	1	1	1	0		1	0	1	29	0	42.1	0	2.279	-0.489	32	12.2	4.2	45	243	70	182	0	live	-1.891	0.22	140
404	alpha	VNII		40	40			1	1	0		1	0	1	35	1	57.2	1	5.803	-0.411	26	11.9	2.2	13	0	70	365	0	live	-0.397	0.843	300
407	alpha	VNII		40	40			1	1	0		1	0	1	42	1	41.2	0	5.076	-0.335	13	14.3	4.9	6	50	70	365	0	live
411	alpha	VNII		40	40			1	1	0		1	0	1	28	1	50	1	5.813	-0.485	53	13.3	7.5	37	0	28	28	1	dead	-0.443	0.66	350
456	alpha	VNII		40	40			1	1	0		1	0	1	40	1	53	0	5.538	-0.515		13	3	21	32	70	235	0	live
480	alpha	VNII		243				1	1	0		1	0	1	39	1	50	1	5.512	-0.381	47	14.4	4.4	12	0	70	327	0	live	-0.84	0.441	365
